# Supplementary material for: Comparative transcriptome analysis of second- and third-generation merozoites of Eimeria necatrix
Source: Parasit Vectors. 2017 Aug 16;10:388. doi: 10.1186/s13071-017-2325-z (PMC5559809; doi:10.1186/s13071-017-2325-z)
Supplement: Supplementary file 2 — Primers used in qRT-PCR. (XLSX 11 kb) [file 13071_2017_2325_MOESM2_ESM.xlsx]

## Sheet: Sheet1
Gene ID	Forward primer(5’-3’)	Reverse primer(5’-3’)
GAPDH	ACTGCTTGGCTCCCTTG	AGTCTTTCCCTCCCTTCG
ENH_00018950	CCCTCTGCACGATTTCG	ATGCTGGGCAACTCACAA
ENH_00029420	TATTTGCGCTCGCCCTTCC	GTCGCCAAGCCATTTGAACC
ENH_00079950	ATGGAGGAGAAGTGCGGC	AGGCGGGAGGCGTTTAT
ENH_00014830	CGCAGGCCAATACTATGAA	GGATTTGAAGTCGGAGGG
ENH_00068780	CCCCGAAAAGTCCACCA	GAAGAAAGGAAAAGAAGAAACG
ENH_00072650	GCTGAGTCTGGAGCCTTACTTG	GTTTCGTCTTTGAACTTGGGAT
ENH_00068470	GCGTGGCTTGTTACTTTGT	CTTGGAACTCCTCCCTCATA
ENH_00049010	CAGCAGGAGTCGTTTCTTACC	CTCTTGGCGGAGGATTTTG
ENH_00032690	TGGAGAACTTGCCGGTGAT	GGTTGGGAAAGGCTTGGAC
