# Supplementary material for: Comparative transcriptome analysis of second- and third-generation merozoites of Eimeria necatrix
Source: Parasit Vectors. 2017 Aug 16;10:388. doi: 10.1186/s13071-017-2325-z (PMC5559809; doi:10.1186/s13071-017-2325-z)
Supplement: Supplementary file 3 — Information on DEGs in the pair-wise comparison of MZ-2 and MZ-3. (XLSX 209 kb) [file 13071_2017_2325_MOESM3_ESM.xlsx]

## Sheet: MZ3_VS_MZ2_differential
Upregulated genes in MZ-3									Downregulated genes in MZ-3
Gene ID	Description	Locus	MZ3 FPKM	MZ2 FPKM	Fold_change-MZ3/MZ2	p-value	FDR	Up/Down Regulated	Gene ID	Description	Locus	MZ3 FPKM	MZ2 FPKM	Fold change-MZ3/MZ2	p-value	FDR	Up/Down Regulated
ENH_00047600	hypothetical protein ENH_00047600	HG725376.1:318-1137	13.0436	0.995459	13.1031	0.0137809	0.0348161	UP	ENH_00047550	hypothetical protein ENH_00047550	HG725381.1:15712-16474	1e-05	5.07911	1.97e-06	0.0142487	0.0359002	DOWN
ENH_00036720	hypothetical protein, conserved	HG722734.1:46737-48116	13.2185	0.501033	26.3825	0.0137809	0.0348161	UP	ENH_00042650	lipoic acid synthase, putative	HG722806.1:17355-18186	0.462577	5.09364	0.0908146	0.0142487	0.0359002	DOWN
ENH_00069710	hypothetical protein, conserved	HG722952.1:112014-115695	13.3766	0.0664655	201.256	0.0137809	0.0348161	UP	ENH_00012810	hypothetical protein ENH_00012810	HG723282.1:62732-63332	1e-05	5.11643	1.95e-06	0.0142487	0.0359002	DOWN
ENH_00060580	hypothetical protein, conserved	HG722903.1:119464-119959	13.4168	1e-05	1341680	0.0137809	0.0348161	UP	ENH_00027600	hypothetical protein, conserved	HG723898.1:14268-17906	0.584741	5.1711	0.113079	0.0142487	0.0359002	DOWN
ENH_00050460	ubiquitin, putative	HG725520.1:84551-85575	13.4758	1e-05	1347580	0.0137809	0.0348161	UP	ENH_00051800	hypothetical protein, conserved	HG725527.1:131539-137015	0.427691	5.19228	0.0823706	0.0142487	0.0359002	DOWN
ENH_00022170	LOW QUALITY PROTEIN: hypothetical protein, conserved	HG722541.1:53523-55025	14.382	0.242177	59.3863	0.00810847	0.0213358	UP	ENH_00050260	hypothetical protein, conserved	HG725526.1:11621-15618	0.490795	5.2521	0.0934474	0.0142487	0.0359002	DOWN
ENH_00045310	hypothetical protein, conserved	HG722823.1:163443-164664	15.5183	0.149014	104.14	0.00482007	0.0132668	UP	ENH_00080570	hypothetical protein, conserved	HG725905.1:10863-11462	1e-05	5.25323	1.9e-06	0.0142487	0.0359002	DOWN
ENH_00038130	hypothetical protein, conserved	HG724488.1:58415-59555	15.6178	0.216629	72.0947	0.00482007	0.0132668	UP	ENH_00083220	hypothetical protein ENH_00083220	HG723024.1:9971-11552	0.698456	5.2778	0.132338	0.0142487	0.0359002	DOWN
ENH_00063060	hypothetical protein, conserved	HG725653.1:9949-10573	15.7243	0.159624	98.5084	0.00482007	0.0132668	UP	ENH_00048390	hypothetical protein, conserved	HG725470.1:20244-27595	0.929518	5.29361	0.175592	0.0142487	0.0359002	DOWN
ENH_00053840	hypothetical protein, conserved	HG725556.1:17322-17586	15.9707	0.556122	28.718	0.00482007	0.0132668	UP	ENH_00012320	hypothetical protein, conserved, partial	HG723352.1:61-1987	0.994275	5.2957	0.187751	0.0142487	0.0359002	DOWN
ENH_00082400	hypothetical protein, conserved	HG725929.1:15138-17562	16.1119	0.0448931	358.895	0.00289947	0.00830419	UP	ENH_00037770	serine carboxypeptidase S28, putative, partial	HG722761.1:121-2298	0.777733	5.40841	0.143801	0.0142487	0.0359002	DOWN
ENH_00048890	hypothetical protein, conserved	HG725422.1:155138-156715	16.4581	0.549934	29.9274	0.00289947	0.00830419	UP	ENH_00079670	hypothetical protein ENH_00079670	HG725891.1:681-3293	0.643435	5.43906	0.118299	0.0142487	0.0359002	DOWN
ENH_00069030	hypothetical protein, conserved	HG722949.1:25132-27656	16.486	0.255012	64.6479	0.00289947	0.00830419	UP	ENH_00042590	hypothetical protein, conserved	HG724936.1:30381-32018	0.367855	5.47024	0.0672466	0.0142487	0.0359002	DOWN
ENH_00029520	hypothetical protein, conserved	HG723991.1:9984-11325	16.5126	0.454965	36.2942	0.00289947	0.00830419	UP	ENH_00011270	hypothetical protein ENH_00011270	HG723326.1:1382-1964	1e-05	5.49866	1.82e-06	0.0142487	0.0359002	DOWN
ENH_00042910	hypothetical protein, conserved	HG722798.1:60897-62526	16.5697	0.96171	17.2294	0.00289947	0.00830419	UP	ENH_00072210	hypothetical protein, conserved	HG722973.1:13473-15372	1e-05	5.53452	1.81e-06	0.0142487	0.0359002	DOWN
ENH_00068140	endonuclease V, putative	HG725707.1:127509-130714	16.6737	0.864523	19.2866	0.00289947	0.00830419	UP	ENH_00047270	hypothetical protein, conserved	HG725351.1:2627-3245	1e-05	5.55674	1.8e-06	0.0142487	0.0359002	DOWN
ENH_00035510	hypothetical protein, conserved	HG724381.1:29621-31962	16.6836	0.544254	30.6541	0.00289947	0.00830419	UP	ENH_00011030	hypothetical protein ENH_00011030	HG722412.1:886-2212	1e-05	5.64933	1.77e-06	0.0142487	0.0359002	DOWN
ENH_00076830	myosin A, putative	HG725758.1:98119-102453	16.9877	1.61383	10.5263	0.0157688	0.0391317	UP	ENH_00059410	hypothetical protein ENH_00059410	HG725609.1:14150-15266	1e-05	5.72832	1.75e-06	0.0142487	0.0359002	DOWN
ENH_00059940	hypothetical protein, conserved	HG725614.1:16024-18949	17.7542	1.94882	9.11023	0.00970002	0.0252814	UP	ENH_00006330	hypothetical protein ENH_00006330	HG723196.1:1580-2997	0.680712	5.74929	0.118399	0.0142487	0.0359002	DOWN
ENH_00069730	hypothetical protein, conserved	HG722952.1:122755-124039	17.7588	0.874714	20.3024	0.00176541	0.0052763	UP	ENH_00022840	DNA mismatch repair protein, putative	HG722525.1:180670-185601	0.663799	5.80956	0.11426	0.0142487	0.0359002	DOWN
ENH_00058860	hypothetical protein, conserved	HG722867.1:130424-132491	17.8903	0.196455	91.0656	0.00176541	0.0052763	UP	ENH_00072140	hypothetical protein ENH_00072140	HG725763.1:45-1113	0.952728	5.81432	0.163859	0.0142487	0.0359002	DOWN
ENH_00078370	SAG family member	HG725864.1:4597-6211	18.1426	1.66373	10.9048	0.00600167	0.0162596	UP	ENH_00019580	hypothetical protein, conserved, partial	HG723576.1:166-2467	0.992895	5.85212	0.169664	0.0142487	0.0359002	DOWN
ENH_00082110	hypothetical protein, conserved	HG725847.1:141332-141893	18.2619	1.44661	12.6239	0.00600167	0.0162596	UP	ENH_00040380	DNA repair protein, putative	HG724678.1:17467-24200	0.951471	5.87698	0.161898	0.0142487	0.0359002	DOWN
ENH_00068510	Trichohyalin, putative, partial	HG722947.1:1-1099	18.5773	0.453319	40.9806	0.00179771	0.00534055	UP	ENH_00039890	hypothetical protein ENH_00039890	HG722778.1:7638-7944	1e-05	5.95112	1.68e-06	0.0142487	0.0359002	DOWN
ENH_00054060	hypothetical protein, conserved	HG722879.1:63894-65040	18.6333	0.41073	45.3663	0.00179771	0.00534055	UP	ENH_00006740	hypothetical protein, conserved	HG722368.1:75483-85183	0.836336	6.08794	0.137376	0.00612859	0.0165852	DOWN
ENH_00072800	duplicated carbonic anhydrase, putative	HG725765.1:46882-48604	19.0783	0.375532	50.8034	0.00103067	0.00318036	UP	ENH_00055520	hypothetical protein ENH_00055520	HG725569.1:9943-10302	1e-05	6.08975	1.64e-06	0.00612859	0.0165852	DOWN
ENH_00024050	hypothetical protein, conserved	HG723752.1:493-1086	19.3354	1.06351	18.1807	0.00374239	0.0105073	UP	ENH_00064200	hypothetical protein ENH_00064200	HG725669.1:19361-19856	0.84889	6.09224	0.13934	0.00612859	0.0165852	DOWN
ENH_00066680	hypothetical protein, conserved	HG725698.1:6649-7553	19.419	0.644997	30.1071	0.00103067	0.00318036	UP	ENH_00059370	hypothetical protein ENH_00059370	HG725608.1:25630-26218	0.628924	6.27864	0.100169	0.00612859	0.0165852	DOWN
ENH_00004240	oxidoreductase, putative	HG723130.1:44640-48442	19.671	0.391638	50.2275	0.00103067	0.00318036	UP	ENH_00059120	ATP-dependent RNA helicase, putative	HG722867.1:233521-237336	1e-05	6.28	1.59e-06	0.00612859	0.0165852	DOWN
ENH_00015210	hypothetical protein, conserved	HG723436.1:3241-4507	20.03	2.22989	8.98251	0.0102536	0.0265285	UP	ENH_00009670	hypothetical protein, conserved	HG722396.1:66156-68382	0.361045	6.33277	0.0570122	0.00612859	0.0165852	DOWN
ENH_00059690	hypothetical protein, conserved	HG725613.1:18904-23637	20.1649	2.64408	7.62643	0.0102536	0.0265285	UP	ENH_00077850	hypothetical protein ENH_00077850	HG722995.1:12369-12986	0.785714	6.38107	0.123132	0.00612859	0.0165852	DOWN
ENH_00058960	hypothetical protein, conserved	HG722867.1:181340-184409	20.2203	2.97966	6.78611	0.0102536	0.0265285	UP	ENH_00017810	hypothetical protein ENH_00017810	HG722494.1:3608-4760	0.652902	6.42283	0.101653	0.00612859	0.0165852	DOWN
ENH_00038880	hypothetical protein, conserved	HG724634.1:16324-19827	20.4083	1.59141	12.824	0.00235398	0.00685576	UP	ENH_00065720	LOW QUALITY PROTEIN: hypothetical protein ENH_00065720	HG725606.1:189635-192085	0.04466	6.49155	0.00687971	0.00612859	0.0165852	DOWN
ENH_00075440	membrane skeletal protein IMC1, putative	HG722984.1:4836-7192	20.5335	0.199197	103.081	0.000598336	0.00189763	UP	ENH_00027690	hypothetical protein ENH_00027690, partial	HG723909.1:0-1474	0.743739	6.54645	0.11361	0.00612859	0.0165852	DOWN
ENH_00068480	LOW QUALITY PROTEIN: hypothetical protein, conserved	HG725722.1:3070-4629	21.1254	1.91188	11.0495	0.0023744	0.00691251	UP	ENH_00072620	hypothetical protein ENH_00072620	HG723794.1:483-2725	0.155667	6.57317	0.0236822	0.00612859	0.0165852	DOWN
ENH_00070080	hypothetical protein, conserved	HG722954.1:32107-33553	21.1632	3.01818	7.01191	0.0156344	0.0388113	UP	ENH_00012260	hypothetical protein ENH_00012260, partial	HG723356.1:66-1053	0.622753	6.81728	0.0913492	0.00612859	0.0165852	DOWN
ENH_00058990	hypothetical protein, conserved	HG722867.1:193979-194519	21.2457	1.35518	15.6774	0.0023744	0.00691251	UP	ENH_00019080	hypothetical protein, conserved	HG723558.1:366-2964	0.722708	6.83227	0.105779	0.00612859	0.0165852	DOWN
ENH_00018010	hypothetical protein, conserved	HG722465.1:32109-32415	21.4741	1e-05	2147410	0.000352186	0.00116531	UP	ENH_00042560	hypothetical protein, conserved	HG724936.1:12086-14589	0.846082	6.8861	0.122868	0.00612859	0.0165852	DOWN
ENH_00023790	hypothetical protein, conserved	HG722567.1:20563-22688	21.5921	1.44083	14.9859	0.0023744	0.00691251	UP	ENH_00052060	hypothetical protein, conserved	HG725541.1:7473-9207	1e-05	6.88864	1.45e-06	0.00612859	0.0165852	DOWN
ENH_00050670	hypothetical protein, conserved	HG722790.1:39963-41620	21.8072	2.68873	8.11059	0.00652684	0.0175033	UP	ENH_00015370	hypothetical protein, conserved	HG722462.1:40432-41708	0.803602	6.92981	0.115963	0.00612859	0.0165852	DOWN
ENH_00083410	hypothetical protein, conserved	HG725948.1:76475-78102	21.9225	1.54092	14.2269	0.0023744	0.00691251	UP	ENH_00002700	hypothetical protein, conserved	HG723105.1:8047-10374	0.856556	6.95327	0.123188	0.00612859	0.0165852	DOWN
ENH_00081600	SAG family member	HG725926.1:13465-14639	21.9303	1.90333	11.5221	0.0023744	0.00691251	UP	ENH_00045650	hypothetical protein ENH_00045650	HG722838.1:463-3545	0.746529	7.02786	0.106224	0.00260047	0.00751167	DOWN
ENH_00071020	microneme protein MIC3, putative	HG722965.1:9246-10056	21.9335	1.48904	14.73	0.0023744	0.00691251	UP	ENH_00073810	hypothetical protein, conserved	HG723130.1:8248-12352	0.837363	7.05692	0.118658	0.00260047	0.00751167	DOWN
ENH_00009990	hypothetical protein, conserved	HG722370.1:10212-12631	21.946	1.57431	13.9401	0.0023744	0.00691251	UP	ENH_00086480	NLI interacting factor-like phosphatase domain-containing protein, putative	HG725771.1:51-1192	0.873439	7.15115	0.12214	0.00260047	0.00751167	DOWN
ENH_00073770	hypothetical protein ENH_00073770	HG722977.1:84871-85072	22.205	1e-05	2220500	0.000210221	0.000718999	UP	ENH_00079260	hypothetical protein, conserved	HG725884.1:3651-4489	1.58752	7.19499	0.220642	0.0086364	0.0226606	DOWN
ENH_00041480	hypothetical protein, conserved	HG722795.1:18969-19974	22.2171	2.98093	7.45308	0.00417664	0.0115992	UP	ENH_00064930	helicase, putative	HG725682.1:14166-22181	1.52532	7.22392	0.211149	0.0086364	0.0226606	DOWN
ENH_00069140	hypothetical protein, conserved	HG722949.1:113503-113818	22.364	2.2775	9.81954	0.00417664	0.0115992	UP	ENH_00056750	ABC transporter, putative	HG725585.1:8104-12039	1.64894	7.39186	0.223075	0.0086364	0.0226606	DOWN
ENH_00075140	hypothetical protein, conserved	HG725812.1:57516-60107	22.5375	0.685222	32.8908	0.000210221	0.000718999	UP	ENH_00016090	hypothetical protein, conserved	HG723454.1:609-1592	1.43561	7.39795	0.194055	0.0086364	0.0226606	DOWN
ENH_00070060	glucosamine--fructose-6-phosphate aminotransferase (isomerizing), putative	HG722954.1:19892-22086	22.7857	1.76606	12.902	0.00142042	0.00428495	UP	ENH_00054430	hypothetical protein ENH_00054430	HG725558.1:939-1758	1.60373	7.49551	0.213959	0.0086364	0.0226606	DOWN
ENH_00014620	Thioredoxin, related	HG723412.1:17134-18427	23.0238	0.718275	32.0543	0.00012715	0.0004462	UP	ENH_00010980	hypothetical protein ENH_00010980, partial	HG723314.1:145-1871	0.943558	7.54728	0.12502	0.00260047	0.00751167	DOWN
ENH_00039920	hypothetical protein, conserved	HG722778.1:19887-21696	23.063	2.24131	10.29	0.00269016	0.00773459	UP	ENH_00062230	hypothetical protein, conserved, partial	HG722916.1:0-1650	1.32434	7.64118	0.173316	0.0086364	0.0226606	DOWN
ENH_00026150	hypothetical protein ENH_00026150	HG723770.1:80285-80489	23.2899	3.6821	6.32517	0.0101654	0.0263371	UP	ENH_00057630	hypothetical protein, conserved	HG725595.1:19983-22845	1.2913	7.66273	0.168517	0.0086364	0.0226606	DOWN
ENH_00011950	regulator of chromosome condensation domain-containing protein, putative	HG723336.1:44251-55312	23.59	3.65124	6.46082	0.0101654	0.0263371	UP	ENH_00025180	hypothetical protein ENH_00025180	HG723799.1:3947-4361	1.03084	7.76143	0.132816	0.0086364	0.0226606	DOWN
ENH_00058880	Appr-1-p processing enzyme family domain-containing protein, putative	HG722867.1:137913-141002	24.205	1.82454	13.2664	0.000522686	0.00167853	UP	ENH_00016520	E3 ubiquitin-protein ligase HUWE1, related	HG722473.1:36868-46204	0.849627	7.83019	0.108507	0.00260047	0.00751167	DOWN
ENH_00039530	hypothetical protein, conserved	HG724583.1:128193-131198	24.4085	0.914743	26.6835	0.000129757	0.000454916	UP	ENH_00084370	hypothetical protein ENH_00084370	HG723028.1:59417-59588	1e-05	7.83145	1.28e-06	0.00260047	0.00751167	DOWN
ENH_00058520	hypothetical protein, conserved	HG722896.1:92373-93512	24.4291	3.29838	7.40639	0.00661063	0.0177151	UP	ENH_00078610	hypothetical protein ENH_00078610	HG725870.1:5005-5881	1.32602	7.94053	0.166994	0.0086364	0.0226606	DOWN
ENH_00045110	hypothetical protein, conserved	HG722823.1:39709-42886	24.8115	1.55175	15.9894	0.000522686	0.00167853	UP	ENH_00031980	hypothetical protein ENH_00031980, partial	HG724149.1:729-2778	0.599977	7.96567	0.0753203	0.00260047	0.00751167	DOWN
ENH_00003330	hypothetical protein ENH_00003330	HG723042.1:75616-76456	24.8581	0.413178	60.1632	0.000129757	0.000454916	UP	ENH_00040210	hypothetical protein ENH_00040210	HG722785.1:35651-39404	0.807937	7.9955	0.101049	0.00260047	0.00751167	DOWN
ENH_00018980	SAG family member	HG722498.1:58406-59583	25.2057	4.70393	5.35843	0.0146852	0.0366142	UP	ENH_00008420	hypothetical protein ENH_00008420	HG723245.1:4557-6209	0.557459	7.99813	0.0696987	0.00260047	0.00751167	DOWN
ENH_00021380	hypothetical protein ENH_00021380	HG723634.1:49691-50243	25.2541	1.52579	16.5515	0.00032215	0.00107359	UP	ENH_00067030	hypothetical protein, conserved	HG725693.1:103714-112114	2.29568	8.00029	0.28695	0.0136939	0.0347265	DOWN
ENH_00045180	calmodulin, putative	HG722823.1:93503-94241	25.5595	2.97883	8.58038	0.00167743	0.00503569	UP	ENH_00018780	hypothetical protein ENH_00018780, partial	HG723546.1:4761-6324	0.819603	8.0067	0.102365	0.00109148	0.00335406	DOWN
ENH_00025890	hypothetical protein ENH_00025890, partial	HG723852.1:38-1171	25.7004	1.3056	19.6847	0.00032215	0.00107359	UP	ENH_00061950	hypothetical protein, conserved	HG722912.1:4597-4939	1e-05	8.06236	1.24e-06	0.00109148	0.00335406	DOWN
ENH_00030140	hypothetical protein ENH_00030140	HG722623.1:26815-28215	25.7074	4.50701	5.70387	0.0146852	0.0366142	UP	ENH_00074940	hypothetical protein ENH_00074940	HG725815.1:14767-15705	1.92819	8.06702	0.239021	0.0039599	0.0110928	DOWN
ENH_00010290	SAG family member	HG722370.1:195543-197200	26.1755	0.914814	28.6129	4.23e-05	0.000158317	UP	ENH_00016130	hypothetical protein ENH_00016130	HG722470.1:248-1067	2.99679	8.07675	0.371039	0.0136939	0.0347265	DOWN
ENH_00007680	hypothetical protein, conserved	HG723216.1:53118-57353	26.2166	2.44577	10.7192	0.00104082	0.00320769	UP	ENH_00034170	hypothetical protein, conserved	HG722695.1:61935-68130	0.951587	8.10227	0.117447	0.00109148	0.00335406	DOWN
ENH_00012750	hypothetical protein, conserved	HG723282.1:23855-25955	26.6487	4.09468	6.50813	0.0097046	0.0252845	UP	ENH_00027540	ATP-NAD kinase domain-containing protein, putative	HG723905.1:2641-3913	1e-05	8.11734	1.23e-06	0.00109148	0.00335406	DOWN
ENH_00038160	hypothetical protein, conserved	HG724488.1:88280-90356	26.6569	3.77107	7.06879	0.00283028	0.0081123	UP	ENH_00039180	hypothetical protein, conserved	HG724658.1:37066-38104	0.970606	8.1265	0.119437	0.00109148	0.00335406	DOWN
ENH_00075450	membrane skeletal protein IMC1, putative	HG722984.1:7969-9745	26.7735	1.55211	17.2497	0.000342087	0.00113493	UP	ENH_00083140	pyridoxal phosphate phosphatase, putative	HG725954.1:190-1587	0.686758	8.16913	0.0840675	0.00109148	0.00335406	DOWN
ENH_00041920	LOW QUALITY PROTEIN: hypothetical protein, conserved	HG724771.1:122670-126649	27.0233	1.14587	23.5832	0.000199514	0.000683639	UP	ENH_00065940	hypothetical protein, conserved	HG725688.1:5210-16595	1.60488	8.21958	0.195251	0.0039599	0.0110928	DOWN
ENH_00017990	hypothetical protein, conserved	HG722465.1:13840-24174	27.0453	0.899919	30.053	2.47e-05	9.54e-05	UP	ENH_00014380	hypothetical protein ENH_00014380	HG722451.1:23648-25370	2.50697	8.29456	0.302243	0.0136939	0.0347265	DOWN
ENH_00012950	hypothetical protein, conserved	HG723282.1:131440-133342	27.2587	3.87692	7.03102	0.00287959	0.00825043	UP	ENH_00073700	zinc carboxypeptidase, putative	HG722977.1:41718-51148	1.19172	8.29545	0.143659	0.0039599	0.0110928	DOWN
ENH_00082540	hypothetical protein, conserved	HG725929.1:87801-88995	27.6806	4.27509	6.47486	0.00641766	0.0172167	UP	ENH_00008390	hypothetical protein ENH_00008390	HG723244.1:6144-7387	2.07701	8.33979	0.249048	0.0136939	0.0347265	DOWN
ENH_00050140	hypothetical protein, conserved	HG725524.1:9160-10065	28.064	3.09689	9.06199	0.00181638	0.00538521	UP	ENH_00056250	ubiquitin family domain-containing protein, putative	HG725578.1:10942-14592	2.40104	8.42784	0.284894	0.0136939	0.0347265	DOWN
ENH_00001480	zinc finger (C3HC4 RING finger) protein, putative	HG722325.1:2401-3018	28.3778	2.23994	12.669	0.000410665	0.00134857	UP	ENH_00002640	CMGC kinase, putative	HG722335.1:92715-94229	2.37618	8.50546	0.279371	0.0136939	0.0347265	DOWN
ENH_00086070	LOW QUALITY PROTEIN: hypothetical protein, conserved	HG723020.1:105020-115071	28.6257	4.03141	7.10067	0.0042548	0.0117985	UP	ENH_00038140	hypothetical protein, conserved	HG724488.1:64554-70643	2.47073	8.54721	0.289069	0.0136939	0.0347265	DOWN
ENH_00011720	growth-arrest-specific protein 8, putative	HG723328.1:55603-58050	28.6273	2.15924	13.258	0.000410665	0.00134857	UP	ENH_00018320	hypothetical protein ENH_00018320	HG723528.1:228-3234	1.1538	8.54731	0.13499	0.0039599	0.0110928	DOWN
ENH_00013840	SAG family member	HG722442.1:23739-24896	29.274	1.44432	20.2684	7.02e-05	0.000255748	UP	ENH_00071090	chromosome segregation protein smc1, putative	HG722966.1:11197-13316	1.472	8.57725	0.171617	0.0039599	0.0110928	DOWN
ENH_00034490	SAG family member	HG724315.1:692-1864	29.6827	2.92608	10.1442	0.000430727	0.0014076	UP	ENH_00008220	DDHD domain-containing protein, related	HG722375.1:19287-29635	1.70093	8.66804	0.19623	0.0039599	0.0110928	DOWN
ENH_00068520	hypothetical protein, conserved	HG722947.1:4885-6437	29.7116	2.0807	14.2796	0.000430727	0.0014076	UP	ENH_00001540	hypothetical protein, conserved	HG723077.1:9237-12609	1.71428	8.67083	0.197707	0.0039599	0.0110928	DOWN
ENH_00029170	hypothetical protein, conserved	HG722635.1:953-2138	29.8533	5.49645	5.43138	0.00904426	0.0236221	UP	ENH_00059070	hypothetical protein ENH_00059070	HG722867.1:223989-225122	2.49688	8.70281	0.286905	0.0136939	0.0347265	DOWN
ENH_00055000	CRAL/TRIO domain-containing protein, putative	HG722882.1:70613-72086	30.2118	1.17314	25.7529	4.24e-05	0.000158616	UP	ENH_00048370	hypothetical protein, conserved	HG725470.1:2406-5311	1.55897	8.71364	0.178911	0.0039599	0.0110928	DOWN
ENH_00048840	Dynein heavy chain protein, related	HG725422.1:125196-144041	30.7198	1.70327	18.0358	4.24e-05	0.000158616	UP	ENH_00021680	LOW QUALITY PROTEIN: hypothetical protein, conserved	HG723650.1:16175-26857	1.05397	8.74064	0.120583	0.0039599	0.0110928	DOWN
ENH_00054100	replication factor-A C terminal domain-containing protein, putative	HG722879.1:79317-82592	30.7659	4.09319	7.51636	0.00290065	0.00828519	UP	ENH_00044450	hypothetical protein ENH_00044450	HG722826.1:9536-10488	0.599122	8.75101	0.0684632	0.00109148	0.00335406	DOWN
ENH_00030220	hypothetical protein, conserved	HG722623.1:81049-82081	31.7652	3.95918	8.02318	0.000471678	0.00152396	UP	ENH_00055340	hypothetical protein ENH_00055340	HG722887.1:1110-4914	1.59027	8.80785	0.180551	0.0039599	0.0110928	DOWN
ENH_00035010	hypothetical protein, conserved	HG724344.1:33-1653	31.9013	1.83858	17.3511	2.59e-05	9.96e-05	UP	ENH_00046900	hypothetical protein, conserved	HG722842.1:57313-67093	1.05538	8.8322	0.119492	0.0039599	0.0110928	DOWN
ENH_00002230	hypothetical protein, conserved	HG723089.1:3829-5218	31.9343	6.6368	4.8117	0.0122297	0.0313891	UP	ENH_00065050	cation-transporting ATPase, putative	HG725684.1:11399-19320	1.83144	8.8372	0.207242	0.0039599	0.0110928	DOWN
ENH_00067640	hypothetical protein ENH_00067640, partial	HG725702.1:134340-135089	32.0224	1.72618	18.551	2.75e-05	0.000105414	UP	ENH_00011790	hypothetical protein ENH_00011790	HG723339.1:7397-8073	2.13392	8.84522	0.241251	0.0136939	0.0347265	DOWN
ENH_00061770	hypothetical protein, conserved	HG725630.1:89029-95002	32.5572	3.81914	8.52475	0.000493511	0.00158896	UP	ENH_00007190	hypothetical protein, conserved	HG723208.1:3092-5761	0.56269	8.85214	0.0635654	0.00109148	0.00335406	DOWN
ENH_00076780	Peptidyl-prolyl cis-trans isomerase d-like protein, related	HG725758.1:66768-69777	32.6492	6.02427	5.41961	0.00829319	0.0218141	UP	ENH_00082370	lipin, putative	HG723022.1:9938-15686	1.44311	8.9105	0.161956	0.0039599	0.0110928	DOWN
ENH_00021830	-	HG723664.1:360-1995	33.0581	4.08604	8.0905	0.000778123	0.00243862	UP	ENH_00025000	hypothetical protein ENH_00025000	HG722585.1:40098-41482	2.32529	8.93886	0.260133	0.0136939	0.0347265	DOWN
ENH_00018100	hypothetical protein, conserved	HG722465.1:81429-82395	33.1507	6.07714	5.45498	0.00562106	0.0152955	UP	ENH_00043660	ATP-dependent RNA helicase DDX family protein, putative	HG722818.1:1713-9661	1.69921	8.94757	0.189907	0.0039599	0.0110928	DOWN
ENH_00067070	hypothetical protein ENH_00067070, partial	HG722938.1:1-492	33.5088	7.57162	4.42558	0.010637	0.0274629	UP	ENH_00052990	flap endonuclease-1, putative	HG725545.1:18014-19942	0.611371	8.95026	0.0683076	0.00109148	0.00335406	DOWN
ENH_00060430	ankyrin repeat containing protein / TPR domain-containing protein, putative	HG722903.1:51193-54469	33.578	7.00869	4.79091	0.010637	0.0274629	UP	ENH_00068370	chromosome condensation protein, putative	HG725720.1:76-2529	1.56409	8.9999	0.17379	0.0039599	0.0110928	DOWN
ENH_00001520	hypothetical protein, conserved, partial	HG723077.1:50-1987	33.7992	3.91279	8.63813	0.00030365	0.00101468	UP	ENH_00074820	hypothetical protein, conserved	HG725814.1:1219-2626	2.54306	9.00578	0.282381	0.00708414	0.0187939	DOWN
ENH_00018130	GTP-binding conserved hypothetical domain-containing protein, putative	HG722465.1:97039-100692	34.0564	7.63082	4.46301	0.00747592	0.0196853	UP	ENH_00045780	hypothetical protein, conserved	HG722839.1:25406-26198	3.34008	9.03159	0.369822	0.0129832	0.0331967	DOWN
ENH_00070110	hypothetical protein, conserved	HG722954.1:45065-50017	34.3536	4.80936	7.14307	0.000507213	0.00163096	UP	ENH_00007150	hypothetical protein, conserved, partial	HG723207.1:1-4031	0.640994	9.0542	0.0707952	0.000454056	0.00148057	DOWN
ENH_00084730	hypothetical protein, conserved	HG725985.1:45366-50500	34.6492	8.77151	3.9502	0.0188555	0.046296	UP	ENH_00052420	DNA polymerase I, putative	HG722872.1:13668-20528	3.8294	9.09436	0.421074	0.0129832	0.0331967	DOWN
ENH_00008280	hypothetical protein, conserved	HG722375.1:55592-56128	34.7412	0.857119	40.5325	9.92e-07	4.47e-06	UP	ENH_00069540	hypothetical protein, conserved	HG722952.1:2459-3143	3.28385	9.12094	0.360034	0.0129832	0.0331967	DOWN
ENH_00050400	hypothetical protein, conserved	HG725520.1:51400-52212	34.7589	1e-05	3475890	9.92e-07	4.47e-06	UP	ENH_00007400	regulator of chromosome condensation domain-containing protein, putative	HG723206.1:15859-21449	1.94193	9.13095	0.212676	0.0017869	0.00533409	DOWN
ENH_00017920	hypothetical protein, conserved	HG723519.1:63316-64955	34.9438	0.909592	38.417	9.92e-07	4.47e-06	UP	ENH_00077640	hypothetical protein ENH_00077640	HG725858.1:6099-6582	1.01076	9.14453	0.110532	0.0017869	0.00533409	DOWN
ENH_00038280	adenylate kinase, putative	HG724488.1:132696-133455	34.9522	6.54351	5.34151	0.00381428	0.0106889	UP	ENH_00024130	hypothetical protein, conserved	HG723746.1:38646-43993	0.425343	9.14772	0.0464972	0.000454056	0.00148057	DOWN
ENH_00026620	hypothetical protein, conserved	HG723041.1:154126-155428	35.241	1.79595	19.6225	5.46e-06	2.29e-05	UP	ENH_00019590	eukaryotic translation initiation factor 2b, putative	HG723576.1:3397-5656	2.38544	9.15684	0.260509	0.00708414	0.0187939	DOWN
ENH_00023250	hypothetical protein ENH_00023250, partial	HG722557.1:248-2173	35.2874	2.01009	17.5551	3.86e-05	0.00014502	UP	ENH_00043830	hypothetical protein ENH_00043830, partial	HG725031.1:686-1451	0.858595	9.16394	0.0936928	0.000454056	0.00148057	DOWN
ENH_00058940	hypothetical protein, conserved	HG722867.1:176330-177500	35.4718	5.30063	6.692	0.00120459	0.00367725	UP	ENH_00001870	hypothetical protein, conserved	HG722331.1:2987-5207	0.460653	9.17259	0.0502206	0.000454056	0.00148057	DOWN
ENH_00065800	protein kinase, putative	HG725606.1:235694-237785	35.8106	5.60383	6.39038	0.00120459	0.00367725	UP	ENH_00022220	hypothetical protein, conserved	HG723673.1:7452-9234	2.08812	9.23603	0.226084	0.00708414	0.0187939	DOWN
ENH_00026480	vacuolar sorting ATPase Vps4, putative	HG723041.1:78282-81422	36.479	2.54065	14.3581	2.29e-05	8.87e-05	UP	ENH_00047280	hypothetical protein, conserved	HG725351.1:3452-3787	1e-05	9.27801	1.08e-06	0.000454056	0.00148057	DOWN
ENH_00020800	hypothetical protein, conserved	HG723606.1:11004-14229	37.1414	9.91927	3.74437	0.0164518	0.0407313	UP	ENH_00083550	kelch motif domain-containing protein, putative	HG725964.1:8252-10128	2.47548	9.33727	0.265118	0.00708414	0.0187939	DOWN
ENH_00085350	hypothetical protein, conserved	HG726009.1:10813-12226	37.4649	3.86544	9.69227	4.71e-05	0.000175288	UP	ENH_00005540	hypothetical protein, conserved, partial	HG723174.1:0-1672	2.60815	9.37177	0.278299	0.00708414	0.0187939	DOWN
ENH_00047610	OSJNBa0042D13.18 protein, related, partial	HG725379.1:1-1664	37.4954	6.59922	5.68179	0.00177711	0.00530701	UP	ENH_00063700	acetlytransferase, GNAT family domain containing protein, putative	HG725664.1:11592-13257	3.11418	9.38637	0.331777	0.0129832	0.0331967	DOWN
ENH_00050920	Coronin, related	HG722790.1:210856-215618	37.9381	0.519226	73.0666	3.48e-07	1.64e-06	UP	ENH_00053710	hypothetical protein ENH_00053710, partial	HG725554.1:80-927	3.33902	9.39221	0.35551	0.0129832	0.0331967	DOWN
ENH_00049430	hypothetical protein, conserved	HG722862.1:28784-29954	38.4855	1.65988	23.1857	2.12e-06	9.27e-06	UP	ENH_00070980	YGGT family domain protein, putative	HG725754.1:11894-17208	1.69876	9.404	0.180642	0.0017869	0.00533409	DOWN
ENH_00078080	SAC3/GANP family protein, putative	HG722992.1:58972-66863	38.6383	10.5448	3.6642	0.0195581	0.0478309	UP	ENH_00053430	hypothetical protein, conserved	HG725549.1:1581-3009	2.27729	9.41513	0.241876	0.00708414	0.0187939	DOWN
ENH_00044840	hypothetical protein ENH_00044840, partial	HG725134.1:444-1137	38.8136	8.00286	4.84997	0.00676002	0.0179597	UP	ENH_00008490	hypothetical protein ENH_00008490	HG722384.1:5086-5497	2.12429	9.46733	0.224381	0.00708414	0.0187939	DOWN
ENH_00024100	zinc finger (C2H2 type) protein, putative	HG723746.1:17021-20559	39.1963	9.30566	4.21209	0.0083229	0.0218845	UP	ENH_00007720	hypothetical protein, conserved	HG723216.1:73016-74900	3.95357	9.47985	0.41705	0.0129832	0.0331967	DOWN
ENH_00005100	hypothetical protein, conserved	HG722355.1:4400-6287	39.2783	10.7689	3.64738	0.014293	0.0357204	UP	ENH_00049310	cobW/P47K family domain-containing protein, putative	HG722861.1:3623-6243	3.28371	9.50305	0.345543	0.0129832	0.0331967	DOWN
ENH_00040500	hypothetical protein, conserved	HG724678.1:85773-88602	39.7504	7.5522	5.26342	0.00166179	0.00499077	UP	ENH_00065290	hypothetical protein, conserved	HG722928.1:115609-120716	2.27459	9.50501	0.239304	0.00708414	0.0187939	DOWN
ENH_00059810	hypothetical protein, conserved	HG722899.1:73773-74765	39.8356	5.26507	7.56602	0.000349155	0.00115735	UP	ENH_00030870	chorismate synthase, putative	HG722663.1:23489-26332	0.359107	9.54065	0.0376397	0.000454056	0.00148057	DOWN
ENH_00010310	SAG family member	HG722370.1:202477-202684	40.4546	1.59007	25.442	6.97e-07	3.19e-06	UP	ENH_00080420	hypothetical protein, conserved	HG723010.1:86914-91621	0.591074	9.55005	0.0618922	0.000454056	0.00148057	DOWN
ENH_00002280	ADP-ribosylation factor domain-containing protein, putative	HG723089.1:14328-16329	40.7388	9.61353	4.23765	0.00591872	0.0160524	UP	ENH_00079590	hypothetical protein, conserved	HG725890.1:1434-3323	3.14603	9.55228	0.329349	0.0129832	0.0331967	DOWN
ENH_00074800	armadillo/beta-catenin-like repeat-containing protein, putative	HG725813.1:10074-12477	40.7985	0.921753	44.2619	6.6e-08	3.34e-07	UP	ENH_00043180	hypothetical protein ENH_00043180	HG724965.1:18895-19591	3.86651	9.55936	0.404474	0.0129832	0.0331967	DOWN
ENH_00038270	hypothetical protein, conserved	HG724488.1:129391-129568	41.2764	1e-05	4127640	3.92e-08	2.01e-07	UP	ENH_00081610	hypothetical protein, conserved, partial	HG725928.1:96-3547	3.33737	9.56624	0.34887	0.0129832	0.0331967	DOWN
ENH_00072010	hypothetical protein, conserved	HG722971.1:11274-13428	41.4655	8.96016	4.62776	0.00222142	0.00648498	UP	ENH_00010580	hypothetical protein ENH_00010580	HG723298.1:6193-8456	3.35955	9.573	0.35094	0.0129832	0.0331967	DOWN
ENH_00040920	myosin heavy chain, putative	HG723858.1:130786-137659	41.9423	3.75128	11.1808	1.11e-05	4.5e-05	UP	ENH_00040240	hypothetical protein ENH_00040240	HG724743.1:1292-4499	2.65913	9.57539	0.277705	0.00708414	0.0187939	DOWN
ENH_00013820	SAG family member	HG722442.1:18011-19167	41.9509	7.14416	5.87205	0.00112319	0.00343443	UP	ENH_00067200	hypothetical protein, conserved	HG722940.1:19141-21689	3.5317	9.5828	0.368546	0.0129832	0.0331967	DOWN
ENH_00012310	hypothetical protein ENH_00012310	HG722428.1:6268-7937	42.0036	11.3888	3.68815	0.0123567	0.0316822	UP	ENH_00025370	Protein PROLIFERA, related, partial	HG723816.1:1372-2639	0.432868	9.64574	0.0448766	0.000454056	0.00148057	DOWN
ENH_00075150	hypothetical protein, conserved	HG725812.1:60724-62115	42.1085	2.73981	15.3691	1.92e-06	8.41e-06	UP	ENH_00019850	hypothetical protein, conserved	HG723584.1:4231-5062	3.38554	9.66383	0.350331	0.0129832	0.0331967	DOWN
ENH_00012100	CRAL/TRIO domain-containing protein, putative	HG723346.1:22941-26510	43.9069	5.3742	8.16994	6.06e-05	0.000223051	UP	ENH_00057550	chemotaxis protein, putative	HG725594.1:11923-13009	3.71246	9.7013	0.382677	0.0129832	0.0331967	DOWN
ENH_00076760	acyl-CoA dehydrogenase, putative	HG725758.1:55293-60236	44.3316	3.08733	14.3592	4.46e-06	1.89e-05	UP	ENH_00058150	hypothetical protein, conserved	HG722897.1:893-2599	2.00835	9.71904	0.206641	0.00708414	0.0187939	DOWN
ENH_00035470	hypothetical protein, conserved	HG724381.1:9576-11288	44.928	4.75061	9.45731	1.37e-05	5.47e-05	UP	ENH_00072490	elongation factor Tu GTP-binding domain-containing protein, putative	HG725767.1:10460-16819	2.77628	9.73653	0.285141	0.00708414	0.0187939	DOWN
ENH_00004000	hypothetical protein, conserved	HG723123.1:43696-44992	45.5203	1.70144	26.754	8.94e-08	4.45e-07	UP	ENH_00017700	vacuolar protein sorting 18, putative	HG723508.1:10406-17824	1.44234	9.73687	0.148132	0.0017869	0.00533409	DOWN
ENH_00071370	patatin-like phospholipase domain-containing protein, putative	HG725752.1:82594-88383	45.6912	4.89613	9.33211	8.66e-06	3.55e-05	UP	ENH_00077260	hypothetical protein, conserved, partial	HG725855.1:1-2009	0.333883	9.8265	0.0339778	0.000454056	0.00148057	DOWN
ENH_00025080	hypothetical protein, conserved	HG723788.1:14052-17001	45.9314	7.76798	5.91291	0.000349837	0.00115909	UP	ENH_00068800	hypothetical protein, conserved	HG725723.1:16571-20144	1.63362	9.91227	0.164808	0.0017869	0.00533409	DOWN
ENH_00039800	hypothetical protein, conserved	HG724698.1:2581-5411	45.9722	4.87202	9.43596	8.66e-06	3.55e-05	UP	ENH_00047840	hypothetical protein, conserved	HG725332.1:16946-21492	0.841742	9.92421	0.084817	0.000454056	0.00148057	DOWN
ENH_00075190	hypothetical protein, conserved	HG725812.1:84909-87251	45.9793	2.33211	19.7158	4.18e-07	1.96e-06	UP	ENH_00006550	phosphate transporter, putative, partial	HG723204.1:244-1353	0.998032	9.92875	0.100519	0.000454056	0.00148057	DOWN
ENH_00021640	hypothetical protein ENH_00021640	HG723657.1:2450-4819	46.0367	5.57107	8.26353	2.48e-05	9.56e-05	UP	ENH_00061490	hypothetical protein ENH_00061490, partial	HG725635.1:63-633	3.6808	9.94617	0.370072	0.0129832	0.0331967	DOWN
ENH_00021090	hypothetical protein, conserved	HG723624.1:7830-9706	46.6506	11.0475	4.22273	0.00460787	0.0127016	UP	ENH_00040470	ATP-dependent RNA helicase, putative	HG724678.1:70612-74414	3.74555	9.96058	0.376037	0.0129832	0.0331967	DOWN
ENH_00013790	SAG family member	HG722442.1:7973-9154	46.8794	3.79576	12.3505	1.62e-06	7.18e-06	UP	ENH_00038060	TPR domain-containing protein, putative	HG724488.1:21713-26167	4.12572	10.0263	0.41149	0.0176912	0.0437121	DOWN
ENH_00002860	hypothetical protein, conserved	HG722340.1:44605-46938	46.9215	8.87656	5.286	0.000483359	0.00156034	UP	ENH_00014790	hypothetical protein ENH_00014790, partial	HG723422.1:162-433	1e-05	10.0666	9.93e-07	0.000187486	0.000648117	DOWN
ENH_00020230	Heat shock protein, related	HG723597.1:5181-5523	47.1258	3.14974	14.9618	9.98e-07	4.49e-06	UP	ENH_00066660	hypothetical protein ENH_00066660	HG725697.1:19505-21573	2.95883	10.0677	0.293893	0.00366387	0.010326	DOWN
ENH_00058850	GDP-fucose transporter 1, putative	HG722867.1:127022-128621	47.3538	8.93407	5.30036	0.000328756	0.00109413	UP	ENH_00039700	BIS(5\'-nucleosyl)-tetraphosphatase, putative	HG724688.1:10562-12149	3.98131	10.0771	0.395085	0.00673731	0.0180026	DOWN
ENH_00050990	hypothetical protein, conserved	HG722790.1:242488-246314	47.4811	2.30002	20.6438	2.65e-07	1.27e-06	UP	ENH_00049320	TPR domain-containing protein, putative	HG722861.1:8895-15214	4.18226	10.0877	0.41459	0.0176912	0.0437121	DOWN
ENH_00007830	IQ calmodulin-binding motif family protein, related	HG723231.1:894-3037	48.8609	2.98175	16.3867	1.54e-07	7.54e-07	UP	ENH_00040200	hypothetical protein ENH_00040200	HG722785.1:34289-34853	3.47222	10.115	0.343274	0.00673731	0.0180026	DOWN
ENH_00013850	SAG family member	HG722442.1:27830-28998	48.9808	3.85872	12.6935	6.2e-07	2.85e-06	UP	ENH_00030820	hypothetical protein ENH_00030820, partial	HG724079.1:101-723	1.34092	10.1311	0.132357	0.000795551	0.00248903	DOWN
ENH_00077310	hypothetical protein, conserved	HG725856.1:3102-5027	49.0909	6.10181	8.0453	2.7e-05	0.000103483	UP	ENH_00002320	ubiquitin carboxyl-terminal hydrolase, putative	HG723089.1:33319-43781	1.91506	10.1704	0.188297	0.000795551	0.00248903	DOWN
ENH_00015530	hypothetical protein, conserved	HG723367.1:43080-58516	49.1634	10.4805	4.69094	0.000900384	0.00279696	UP	ENH_00070290	asparaginase, putative	HG722961.1:12576-15749	3.01235	10.1847	0.295772	0.00673731	0.0180026	DOWN
ENH_00013770	SAG family member	HG722442.1:803-4365	49.3068	8.78992	5.60947	0.000223745	0.000763493	UP	ENH_00039190	hypothetical protein ENH_00039190	HG724669.1:1147-1822	2.98637	10.1965	0.292882	0.00366387	0.010326	DOWN
ENH_00023350	hypothetical protein, conserved	HG723709.1:34306-36378	49.6881	7.13304	6.96591	6.58e-05	0.000241463	UP	ENH_00023960	LOW QUALITY PROTEIN: DNA-repair endonuclease subunit, putative	HG722572.1:38816-42872	0.306407	10.2237	0.0299703	0.000187486	0.000648117	DOWN
ENH_00000330	-	HG722312.1:30450-32682	49.8198	0.309628	160.902	1.57e-09	9.11e-09	UP	ENH_00008610	LOW QUALITY PROTEIN: hypothetical protein, conserved	HG723242.1:78995-80137	2.62518	10.2639	0.255768	0.00366387	0.010326	DOWN
ENH_00042840	hypothetical protein, conserved	HG722798.1:20614-23655	50.4259	5.45708	9.24045	6.62e-06	2.74e-05	UP	ENH_00057710	UBA/TS-N domain-containing protein, putative	HG725597.1:21113-22572	3.18837	10.291	0.309821	0.00673731	0.0180026	DOWN
ENH_00059700	hypothetical protein, conserved	HG722899.1:2338-4327	50.847	0.704783	72.1456	8.71e-10	5.15e-09	UP	ENH_00044430	metacaspase 1 precursor, putative, partial	HG722826.1:49-1834	2.77665	10.2929	0.269764	0.00366387	0.010326	DOWN
ENH_00064880	hypothetical protein, conserved	HG725681.1:19623-23019	50.8912	4.23683	12.0116	1.32e-06	5.86e-06	UP	ENH_00012410	DNA-directed RNA polymerase alpha chain, putative	HG723352.1:43336-44911	2.28848	10.3066	0.22204	0.00366387	0.010326	DOWN
ENH_00071300	hypothetical protein, conserved	HG725752.1:28834-31453	51.6948	13.5601	3.81227	0.00491947	0.0135153	UP	ENH_00084620	DNA-directed RNA polymerases I and III subunit RPAC2, putative	HG725990.1:10144-10901	4.78322	10.3702	0.461247	0.0176912	0.0437121	DOWN
ENH_00041780	Guanylate cyclase, related	HG724771.1:19574-35753	52.9354	14.3002	3.70172	0.00588702	0.0159723	UP	ENH_00083520	hypothetical protein, conserved, partial	HG725961.1:9600-13390	3.25948	10.3948	0.313568	0.00673731	0.0180026	DOWN
ENH_00045090	small GTP-binding protein, putative	HG722823.1:25677-29034	53.4087	16.4529	3.24616	0.014294	0.035711	UP	ENH_00014120	hypothetical protein, conserved	HG722448.1:8973-14499	4.77643	10.4023	0.459171	0.0176912	0.0437121	DOWN
ENH_00007960	hypothetical protein, conserved	HG723225.1:9778-12038	54.0814	12.2722	4.40682	0.00104182	0.00320944	UP	ENH_00014730	hypothetical protein, conserved	HG723412.1:62706-66649	3.8987	10.4136	0.374385	0.00673731	0.0180026	DOWN
ENH_00026810	PUA domain-containing, cell cycle regulator protein, putative	HG723041.1:260547-261985	54.4111	8.59217	6.33264	4.48e-05	0.00016697	UP	ENH_00033980	hypothetical protein, conserved	HG722711.1:43969-45374	4.21275	10.4154	0.404473	0.0176912	0.0437121	DOWN
ENH_00049490	hypothetical protein, conserved	HG725518.1:29561-30003	54.4258	15.5013	3.51105	0.00688748	0.0182918	UP	ENH_00085270	hypothetical protein, conserved	HG726006.1:8070-10102	0.203773	10.4287	0.0195396	0.000187486	0.000648117	DOWN
ENH_00000370	kelch motif domain-containing protein, putative	HG722312.1:51875-55640	54.638	11.8972	4.59251	0.000569979	0.00181235	UP	ENH_00015290	hypothetical protein ENH_00015290, partial	HG723443.1:0-547	0.754306	10.4398	0.0722529	0.000187486	0.000648117	DOWN
ENH_00062380	high molecular mass nuclear antigen, putative	HG725638.1:74246-76685	54.645	0.665444	82.1181	9.86e-11	6.3e-10	UP	ENH_00047800	ribosomal protein S15, putative	HG725332.1:6178-7090	0.535991	10.4442	0.0513195	0.000187486	0.000648117	DOWN
ENH_00038150	phospholipid-transporting ATPase, P-type, putative	HG724488.1:74326-86121	54.7484	6.59003	8.30776	4.68e-06	1.97e-05	UP	ENH_00017190	hypothetical protein ENH_00017190	HG723491.1:1806-2004	1e-05	10.4888	9.53e-07	0.000187486	0.000648117	DOWN
ENH_00066410	hypothetical protein, conserved	HG725685.1:103262-104303	54.8866	6.74557	8.13669	4.68e-06	1.97e-05	UP	ENH_00028790	hypothetical protein, conserved	HG722624.1:13021-14137	4.2174	10.5106	0.401252	0.0176912	0.0437121	DOWN
ENH_00022600	hypothetical protein, conserved	HG722525.1:46773-50153	55.0247	10.5961	5.19292	0.000204727	0.000700853	UP	ENH_00049640	hypothetical protein, conserved	HG725512.1:32564-35485	2.99801	10.514	0.285145	0.00366387	0.010326	DOWN
ENH_00008060	LOW QUALITY PROTEIN: hypothetical protein, conserved	HG723225.1:52236-56356	55.183	12.891	4.28074	0.000737365	0.00231775	UP	ENH_00081090	hypothetical protein ENH_00081090	HG725919.1:906-2409	4.60691	10.5471	0.436794	0.0176912	0.0437121	DOWN
ENH_00064540	hypothetical protein, conserved	HG725668.1:33809-35882	55.3904	9.70746	5.70596	6.48e-05	0.000237956	UP	ENH_00013980	hypothetical protein, conserved, partial	HG723398.1:1589-7037	4.01041	10.574	0.379271	0.0176912	0.0437121	DOWN
ENH_00017950	hypothetical protein ENH_00017950	HG722465.1:4462-6390	55.4763	2.05139	27.0433	7.06e-09	3.86e-08	UP	ENH_00086520	hypothetical protein, conserved	HG725804.1:11917-14668	1.41687	10.6011	0.133653	0.000795551	0.00248903	DOWN
ENH_00017630	SAG family member	HG723514.1:772-1967	55.7177	4.75196	11.7252	1.95e-07	9.42e-07	UP	ENH_00042370	hypothetical protein, conserved	HG722802.1:11302-13391	4.63827	10.6197	0.436761	0.0176912	0.0437121	DOWN
ENH_00036710	hypothetical protein, conserved	HG722734.1:44829-45507	57.1902	18.5105	3.08961	0.018293	0.0449744	UP	ENH_00048100	MGC78958 protein, related	HG725410.1:38-254	1e-05	10.6395	9.4e-07	0.000187486	0.000648117	DOWN
ENH_00038650	strictosidine synthase domain-containing protein, putative	HG724602.1:25720-28519	57.2751	5.84071	9.80619	4.06e-07	1.9e-06	UP	ENH_00020270	hypothetical protein, conserved	HG723604.1:388-1765	1.24389	10.6462	0.116839	0.000795551	0.00248903	DOWN
ENH_00072750	Chromosome I, complete genome, related	HG725765.1:10199-14316	57.6438	9.75674	5.9081	4.46e-05	0.000166563	UP	ENH_00012470	hypothetical protein ENH_00012470	HG723359.1:422-3480	2.11671	10.703	0.197768	0.00366387	0.010326	DOWN
ENH_00027270	hypothetical protein, conserved	HG723879.1:1843-3938	58.6898	19.1461	3.06537	0.0202793	0.0494804	UP	ENH_00035480	hypothetical protein ENH_00035480	HG724381.1:15696-16947	1.65771	10.7202	0.154634	0.000795551	0.00248903	DOWN
ENH_00006960	hypothetical protein, conserved	HG723122.1:117143-118013	59.0044	5.01257	11.7713	1.58e-07	7.7e-07	UP	ENH_00005890	hypothetical protein, conserved	HG722358.1:72329-77240	3.43484	10.7382	0.319871	0.00673731	0.0180026	DOWN
ENH_00044070	hypothetical protein, conserved	HG722809.1:24203-25048	59.2993	12.6038	4.70487	0.000250241	0.000844194	UP	ENH_00012550	hypothetical protein ENH_00012550, partial	HG723364.1:7077-7723	0.834319	10.7687	0.0774763	0.000187486	0.000648117	DOWN
ENH_00075130	endonuclease/exonuclease/phosphatase domain-containing protein, putative	HG725812.1:41658-43927	59.4041	2.08798	28.4505	1.6e-09	9.27e-09	UP	ENH_00056720	hypothetical protein ENH_00056720, partial	HG725585.1:0-1245	2.65665	10.7859	0.246308	0.00366387	0.010326	DOWN
ENH_00000440	nucleosome assembly protein, putative	HG722312.1:75874-79900	59.5484	9.12711	6.52434	1.93e-05	7.56e-05	UP	ENH_00042980	hypothetical protein ENH_00042980	HG722798.1:88773-90560	3.86585	10.7911	0.358244	0.00673731	0.0180026	DOWN
ENH_00045730	SAG family member	HG722839.1:3732-5307	59.7512	3.06167	19.5159	7.08e-09	3.86e-08	UP	ENH_00047780	LOW QUALITY PROTEIN: hypothetical protein ENH_00047780	HG725332.1:555-2795	3.98578	10.8552	0.367177	0.00673731	0.0180026	DOWN
ENH_00026700	hypothetical protein, conserved	HG723041.1:196481-197732	59.8703	0.645027	92.8183	1.07e-11	7.38e-11	UP	ENH_00041020	hypothetical protein, conserved	HG723858.1:216995-223686	1.79906	10.9602	0.164145	0.000795551	0.00248903	DOWN
ENH_00042440	hypothetical protein ENH_00042440	HG724915.1:162-1488	60.2616	10.4749	5.75295	4.37e-05	0.000163402	UP	ENH_00044510	hypothetical protein ENH_00044510, partial	HG725089.1:69-953	2.40502	10.9947	0.218744	0.00366387	0.010326	DOWN
ENH_00080730	microneme protein, putative	HG725903.1:24659-27045	60.3807	0.761094	79.3341	6.3e-12	4.4e-11	UP	ENH_00084790	hypothetical protein, conserved	HG725985.1:91468-92212	2.04941	11.0032	0.186256	0.00190593	0.00563047	DOWN
ENH_00053240	SNF2/RAD54 helicase family protein, putative	HG722873.1:51651-57099	60.6005	8.54395	7.0928	5.47e-06	2.29e-05	UP	ENH_00052010	hypothetical protein, conserved	HG725540.1:24895-28670	3.63222	11.0167	0.329701	0.00345167	0.00978743	DOWN
ENH_00065460	hypothetical protein, conserved	HG725606.1:62456-65903	61.0635	3.10155	19.6881	4.65e-09	2.59e-08	UP	ENH_00061930	NADPH-dependent oxidoreductase, putative, partial	HG722912.1:488-1764	3.40835	11.0524	0.308381	0.00345167	0.00978743	DOWN
ENH_00043300	hypothetical protein, conserved	HG722810.1:16958-18311	61.9135	4.27657	14.4774	1.73e-08	9.13e-08	UP	ENH_00058600	-	HG722896.1:144925-147049	3.1225	11.0778	0.28187	0.00345167	0.00978743	DOWN
ENH_00072020	hypothetical protein, conserved	HG722971.1:15820-17905	61.9297	13.5159	4.58199	0.000328871	0.00109402	UP	ENH_00071450	elongation factor G, putative	HG722931.1:4811-7763	4.06268	11.102	0.365941	0.00998118	0.0259686	DOWN
ENH_00038910	hypothetical protein, conserved	HG724634.1:24993-27030	62.3182	6.59522	9.44899	1.95e-07	9.42e-07	UP	ENH_00032640	Msf1p, related	HG722675.1:21739-25207	4.75496	11.1071	0.428101	0.00998118	0.0259686	DOWN
ENH_00010490	PT repeat family protein, related	HG722405.1:25902-35428	62.6693	9.63883	6.50175	8.82e-06	3.61e-05	UP	ENH_00076310	hypothetical protein, conserved	HG725844.1:11670-15491	3.45277	11.1103	0.310772	0.00345167	0.00978743	DOWN
ENH_00084720	tRNA nucleotidyltransferase, putative	HG725985.1:40053-43684	62.8247	16.0352	3.91792	0.00173247	0.00519041	UP	ENH_00005120	hypothetical protein ENH_00005120	HG723156.1:382-3470	4.66283	11.1327	0.418841	0.00998118	0.0259686	DOWN
ENH_00037840	hypothetical protein, conserved	HG722761.1:30955-32575	63.5046	1.68249	37.7444	3.29e-11	2.19e-10	UP	ENH_00001270	hypothetical protein ENH_00001270, partial	HG723070.1:12241-13117	2.69418	11.1766	0.241055	0.00190593	0.00563047	DOWN
ENH_00018550	exportin 7, putative	HG723525.1:40870-47146	63.6243	16.5246	3.85028	0.001262	0.00384145	UP	ENH_00014550	hypothetical protein ENH_00014550, partial	HG723417.1:0-441	3.84966	11.2423	0.342426	0.00345167	0.00978743	DOWN
ENH_00006770	hypothetical protein ENH_00006770	HG723122.1:5959-7953	64.1158	17.3287	3.69998	0.00208016	0.0060942	UP	ENH_00023130	hypothetical protein ENH_00023130	HG723701.1:532-2095	4.16753	11.2523	0.370371	0.00998118	0.0259686	DOWN
ENH_00066860	hypothetical protein, conserved	HG725693.1:2262-3045	64.3562	18.6145	3.45732	0.0033057	0.00940589	UP	ENH_00016890	hypothetical protein ENH_00016890	HG723475.1:7596-8488	1e-05	11.2613	8.88e-07	7.69e-05	0.000279212	DOWN
ENH_00044040	MORN repeat-containing protein, putative	HG722809.1:7599-10357	64.4799	5.38055	11.9839	2.37e-08	1.23e-07	UP	ENH_00036590	hypothetical protein, conserved	HG724477.1:275-9952	2.2577	11.2986	0.199821	0.00190593	0.00563047	DOWN
ENH_00003620	hypothetical protein, conserved	HG723042.1:205160-205513	64.5637	13.9515	4.62772	0.000112424	0.000399245	UP	ENH_00070790	hypothetical protein, conserved	HG725744.1:109050-114013	3.99283	11.333	0.352319	0.00345167	0.00978743	DOWN
ENH_00035320	SAG family member	HG722732.1:650-1800	65.2917	11.1745	5.84292	1.87e-05	7.36e-05	UP	ENH_00080870	hypothetical protein, conserved	HG725913.1:6863-8396	2.14104	11.3741	0.188238	0.00190593	0.00563047	DOWN
ENH_00050530	hypothetical protein, conserved	HG725520.1:118773-122852	65.3505	19.1966	3.40427	0.00517126	0.0141808	UP	ENH_00007560	hypothetical protein, conserved	HG723220.1:4617-7784	5.218	11.4048	0.457527	0.0152132	0.037867	DOWN
ENH_00067330	hypothetical protein, conserved	HG722941.1:8469-9906	65.941	19.2221	3.43048	0.00517126	0.0141808	UP	ENH_00073170	hypothetical protein, conserved, partial	HG725774.1:85-1183	3.70849	11.4052	0.325158	0.00345167	0.00978743	DOWN
ENH_00060130	hypothetical protein, conserved	HG725618.1:20053-20536	66.6934	3.69376	18.0557	3.48e-10	2.13e-09	UP	ENH_00018350	hypothetical protein ENH_00018350	HG723529.1:3530-4372	4.75466	11.4816	0.414111	0.00998118	0.0259686	DOWN
ENH_00021080	hypothetical protein, conserved	HG723624.1:2724-6756	66.8025	21.0013	3.18087	0.0115635	0.0297205	UP	ENH_00017020	hypothetical protein ENH_00017020, partial	HG723485.1:6088-6663	2.70817	11.532	0.23484	0.00190593	0.00563047	DOWN
ENH_00066850	hypothetical protein, conserved	HG722936.1:21153-21531	67.0719	14.9563	4.48452	0.000103047	0.000368949	UP	ENH_00040960	ABC transporter, putative	HG723858.1:179399-182138	5.68993	11.5366	0.493207	0.0152132	0.037867	DOWN
ENH_00014440	hypothetical protein, conserved	HG722451.1:41930-42780	67.1251	21.9625	3.05635	0.00878215	0.0229456	UP	ENH_00077750	tRNA delta(2)-isopentenylpyrophosphate transferase, putative	HG725861.1:7700-9146	1.78944	11.5428	0.155027	0.000350134	0.00115955	DOWN
ENH_00012080	hypothetical protein, conserved	HG723346.1:4306-5954	67.2374	16.1405	4.16576	0.000471034	0.0015252	UP	ENH_00060680	M16 family peptidase, putative, partial	HG725621.1:19110-23591	0.946019	11.5508	0.0819007	7.69e-05	0.000279212	DOWN
ENH_00034630	hypothetical protein, conserved	HG722720.1:9120-11986	68.1793	19.7009	3.46072	0.00212974	0.00622959	UP	ENH_00013300	hypothetical protein, conserved	HG722433.1:2585-8695	4.91906	11.5654	0.425326	0.00998118	0.0259686	DOWN
ENH_00003960	hypothetical protein, conserved	HG723123.1:21374-23507	68.5418	9.22378	7.43099	1.06e-06	4.77e-06	UP	ENH_00064460	LOW QUALITY PROTEIN: hypothetical protein, conserved	HG725668.1:171-5573	2.5202	11.5697	0.217828	0.00190593	0.00563047	DOWN
ENH_00032370	hypothetical protein ENH_00032370, partial	HG724198.1:343-690	68.6875	2.04944	33.5153	2.34e-11	1.58e-10	UP	ENH_00029050	hypothetical protein, conserved, partial	HG723968.1:429-2293	4.24383	11.5952	0.365999	0.00998118	0.0259686	DOWN
ENH_00018950	SAG family member	HG722498.1:52074-52197	69.542	1e-05	6954200	1.38e-13	1.06e-12	UP	ENH_00074210	hypothetical protein, conserved	HG725792.1:97303-101423	4.41481	11.5983	0.380643	0.00998118	0.0259686	DOWN
ENH_00038870	hypothetical protein, conserved	HG724634.1:10240-16058	69.5527	5.13385	13.5479	3.48e-09	1.96e-08	UP	ENH_00075870	hypothetical protein ENH_00075870, partial	HG722987.1:1-620	2.08141	11.6219	0.179094	0.00190593	0.00563047	DOWN
ENH_00010080	hypothetical protein, conserved	HG722370.1:68574-70699	69.7918	13.8961	5.0224	2.54e-05	9.78e-05	UP	ENH_00003070	50S ribosomal protein L28, putative	HG723118.1:7630-10805	4.47898	11.6287	0.385166	0.00998118	0.0259686	DOWN
ENH_00013710	hypothetical protein, conserved	HG722443.1:4567-6210	70.8356	12.2791	5.76879	8.26e-06	3.38e-05	UP	ENH_00031730	hypothetical protein ENH_00031730	HG724033.1:193234-194718	5.00319	11.6351	0.430008	0.0152132	0.037867	DOWN
ENH_00076230	Long-chain acyl-CoA synthetase 7, related	HG725830.1:113937-116884	71.0535	16.0145	4.43682	0.000171073	0.000592761	UP	ENH_00033710	hypothetical protein ENH_00033710, partial	HG724264.1:1205-1669	3.78662	11.6553	0.324884	0.00345167	0.00978743	DOWN
ENH_00014740	hypothetical protein ENH_00014740	HG723412.1:69084-69810	72.0441	20.4672	3.51998	0.001376	0.00416111	UP	ENH_00061450	hypothetical protein ENH_00061450	HG725634.1:13654-14550	1e-05	11.6875	8.56e-07	7.69e-05	0.000279212	DOWN
ENH_00046400	hypothetical protein, conserved	HG725282.1:3489-5170	72.211	10.208	7.07396	7.2e-07	3.29e-06	UP	ENH_00008810	LOW QUALITY PROTEIN: hypothetical protein, conserved	HG723247.1:33775-34585	5.20535	11.7049	0.444715	0.0152132	0.037867	DOWN
ENH_00002560	Chromosome II, complete genome, related	HG722335.1:39724-43459	72.3902	10.1957	7.10007	7.2e-07	3.29e-06	UP	ENH_00044350	hypothetical protein, conserved, partial	HG725066.1:172-1701	2.27869	11.7296	0.194268	0.00190593	0.00563047	DOWN
ENH_00057730	hypothetical protein, conserved	HG725590.1:4979-6570	72.5026	8.14413	8.90244	6.86e-08	3.46e-07	UP	ENH_00076720	hypothetical protein, conserved	HG725758.1:30178-33281	4.62044	11.742	0.393497	0.00998118	0.0259686	DOWN
ENH_00002900	RRM domain-containing protein, putative	HG722340.1:66887-68358	72.5729	25.2378	2.87556	0.0169328	0.0419081	UP	ENH_00045920	4-nitrophenylphosphatase, putative, partial	HG725226.1:33025-34104	2.18105	11.7939	0.18493	0.00190593	0.00563047	DOWN
ENH_00003940	zinc finger (C3HC4 RING finger) protein, putative	HG723123.1:14275-16100	72.6631	7.62121	9.53433	1.52e-08	8.07e-08	UP	ENH_00074030	jmjC domain-containing protein, putative	HG725802.1:7745-12290	3.65121	11.8001	0.309422	0.00345167	0.00978743	DOWN
ENH_00035350	SAG family member	HG722732.1:10450-11347	72.9619	3.3806	21.5825	2.72e-11	1.82e-10	UP	ENH_00084380	RNA recognition motif domain-containing protein, putative	HG723028.1:59688-62076	1.90852	11.8027	0.161702	0.000350134	0.00115955	DOWN
ENH_00073730	hypothetical protein, conserved	HG722977.1:70912-71929	74.1571	1.43183	51.7918	1.45e-13	1.12e-12	UP	ENH_00066060	acetyltransferase domain-containing protein, putative	HG725689.1:14485-15124	2.26048	11.8944	0.190046	0.00190593	0.00563047	DOWN
ENH_00064520	vacuolar (H+)-ATPase G subunit domain-containing protein, putative	HG725668.1:23572-25364	74.2972	2.37196	31.3231	1.7e-12	1.23e-11	UP	ENH_00009280	coatomer gamma 2-subunit protein, putative	HG723262.1:6267-10850	4.92405	11.8959	0.413928	0.00998118	0.0259686	DOWN
ENH_00002530	hypothetical protein, conserved	HG722335.1:23266-26231	74.9253	4.80689	15.5871	7.55e-11	4.87e-10	UP	ENH_00076240	hypothetical protein ENH_00076240, partial	HG725830.1:118195-118769	5.89377	11.9372	0.493731	0.0152132	0.037867	DOWN
ENH_00039440	hypothetical protein, conserved	HG724583.1:88563-89008	75.7587	19.3516	3.91485	0.000456253	0.00148058	UP	ENH_00006630	hypothetical protein, conserved	HG722368.1:17674-23845	2.44487	11.951	0.204575	0.00190593	0.00563047	DOWN
ENH_00072450	helicase, putative	HG725766.1:6377-10786	75.923	22.2757	3.40833	0.00249572	0.00724296	UP	ENH_00079110	DNA polymerase epsilon subunit, putative	HG723005.1:1228-3394	4.1811	11.9928	0.348634	0.00998118	0.0259686	DOWN
ENH_00028880	SAG family member	HG722624.1:46568-47732	76.3208	20.1125	3.79469	0.000544939	0.00173571	UP	ENH_00076950	hypothetical protein, conserved	HG725758.1:176746-195511	3.39299	12.0348	0.281932	0.0017533	0.00525069	DOWN
ENH_00018960	SAG family member	HG722498.1:53444-54632	76.6445	6.51968	11.7559	1.16e-09	6.79e-09	UP	ENH_00025850	hypothetical protein, conserved	HG723841.1:27474-31760	3.31915	12.039	0.2757	0.0017533	0.00525069	DOWN
ENH_00056470	DnaJ domain-containing protein, putative	HG725573.1:44713-46324	77.6736	5.81886	13.3486	1.16e-10	7.41e-10	UP	ENH_00064440	hypothetical protein, conserved	HG722927.1:7354-16745	2.99442	12.0792	0.247899	0.000528115	0.00169449	DOWN
ENH_00050190	hypothetical protein, conserved	HG725524.1:23764-24758	78.0328	10.0032	7.80078	8.48e-08	4.23e-07	UP	ENH_00044100	hypothetical protein, conserved	HG722809.1:38596-39964	6.02715	12.0845	0.49875	0.0191434	0.0469406	DOWN
ENH_00013830	hypothetical protein ENH_00013830	HG722442.1:20840-21008	78.7654	3.35576	23.4717	2.08e-12	1.5e-11	UP	ENH_00053310	hypothetical protein, conserved	HG722873.1:98033-100891	4.82997	12.0944	0.399356	0.00561628	0.0153162	DOWN
ENH_00016990	hypothetical protein, conserved, partial	HG723475.1:63276-68001	79.8784	16.813	4.75099	1.44e-05	5.73e-05	UP	ENH_00051950	CSL zinc finger domain protein, putative	HG725539.1:26563-27325	5.40035	12.1112	0.445897	0.00849965	0.0223176	DOWN
ENH_00032380	hypothetical protein, conserved	HG724201.1:1235-2972	80.2214	4.91306	16.3282	6.11e-12	4.28e-11	UP	ENH_00069740	hypothetical protein, conserved	HG722955.1:336-1940	0.742662	12.1358	0.061196	3.14e-05	0.00011926	DOWN
ENH_00015330	elongation factor G, putative	HG722462.1:20311-24785	80.9001	20.1193	4.02102	0.000209769	0.000717784	UP	ENH_00078680	mitochondrial carrier domain-containing protein, putative, partial	HG725872.1:1-3877	2.93464	12.1454	0.241626	0.000528115	0.00169449	DOWN
ENH_00050540	hypothetical protein, conserved	HG725520.1:124669-128839	83.2828	18.0709	4.60867	2.46e-05	9.53e-05	UP	ENH_00074970	serine/threonine protein phosphatase, putative	HG725817.1:3599-8310	4.63248	12.183	0.380241	0.00561628	0.0153162	DOWN
ENH_00000500	OSJNBa0074B10.8 protein, related	HG722312.1:99311-100933	83.5036	27.7689	3.00709	0.00456534	0.0126031	UP	ENH_00043480	hypothetical protein, conserved	HG724993.1:29998-35572	2.46275	12.192	0.201997	0.000528115	0.00169449	DOWN
ENH_00029140	hypothetical protein, conserved	HG723967.1:38005-39919	83.5815	19.3838	4.31193	4.47e-05	0.000166838	UP	ENH_00015050	hypothetical protein, conserved	HG723430.1:4432-5409	5.16377	12.1942	0.423461	0.00849965	0.0223176	DOWN
ENH_00018900	SAG family member	HG722498.1:35255-36452	84.5387	5.08171	16.6359	6.19e-12	4.33e-11	UP	ENH_00000950	Mov34/MPN/PAD-1 domain-containing protein, putative	HG723064.1:5579-9365	3.48971	12.2522	0.284823	0.0017533	0.00525069	DOWN
ENH_00044120	oligoribonuclease, putative	HG722809.1:47734-48280	85.7545	27.5235	3.11568	0.00270074	0.007756	UP	ENH_00001890	chromosome segregation protein, putative, partial	HG723088.1:65-6642	2.34854	12.2669	0.191453	0.000528115	0.00169449	DOWN
ENH_00048830	hypothetical protein, conserved	HG725422.1:117042-122116	86.8152	15.2146	5.70605	7.32e-07	3.34e-06	UP	ENH_00033290	hypothetical protein ENH_00033290, partial	HG722700.1:46306-47747	1.26573	12.2871	0.103013	0.000152573	0.000532639	DOWN
ENH_00046070	aspartyl aminopeptidase, putative	HG722831.1:49707-53715	87.2123	22.3016	3.91058	0.000118936	0.000418562	UP	ENH_00030040	hypothetical protein ENH_00030040, partial	HG722651.1:8576-9745	1.60521	12.2883	0.130629	0.000152573	0.000532639	DOWN
ENH_00078400	SAG family member	HG725864.1:14242-18196	88.1243	4.60828	19.123	3.1e-13	2.33e-12	UP	ENH_00030050	peptide chain release factor 1, putative	HG722651.1:12920-16957	1.28117	12.3837	0.103456	0.000152573	0.000532639	DOWN
ENH_00055910	histidyl-tRNA synthetase, putative	HG722886.1:103364-106019	88.3668	5.14882	17.1625	1.34e-12	9.72e-12	UP	ENH_00044830	hypothetical protein ENH_00044830	HG725126.1:324-1288	2.44236	12.4125	0.196766	0.000528115	0.00169449	DOWN
ENH_00076610	hypothetical protein, conserved	HG725838.1:106763-107312	88.5652	20.5556	4.30857	2.91e-05	0.000110836	UP	ENH_00068410	hypothetical protein, conserved	HG725721.1:7438-8678	3.54056	12.4335	0.28476	0.0017533	0.00525069	DOWN
ENH_00002660	hypothetical protein, conserved	HG723103.1:6870-8916	88.7125	14.0137	6.33041	1.51e-07	7.39e-07	UP	ENH_00062140	hypothetical protein, conserved	HG725643.1:1380-6302	2.47399	12.4853	0.198152	0.000528115	0.00169449	DOWN
ENH_00048420	LOW QUALITY PROTEIN: hypothetical protein, conserved	HG725489.1:6689-7450	89.4049	7.93527	11.2668	2.1e-11	1.42e-10	UP	ENH_00038490	Serine/threonine-protein phosphatase, related, partial	HG724593.1:181-1934	1.63914	12.4927	0.131208	0.000152573	0.000532639	DOWN
ENH_00064030	dihydroorotate dehydrogenase, putative	HG722920.1:70061-73116	89.4773	26.9845	3.31588	0.00078677	0.00246364	UP	ENH_00061010	DEAD/DEAH box helicase, putative	HG722907.1:45526-54624	4.71099	12.5738	0.374667	0.00561628	0.0153162	DOWN
ENH_00011320	hypothetical protein, conserved	HG723319.1:9650-12404	90.1392	28.0887	3.20909	0.00179069	0.00533467	UP	ENH_00018430	DNA replication licensing factor, putative, partial	HG723534.1:53-3366	2.18885	12.6332	0.173262	0.000528115	0.00169449	DOWN
ENH_00030370	hypothetical protein, conserved	HG722623.1:190397-193025	90.2138	21.0917	4.27722	2.59e-05	9.96e-05	UP	ENH_00080470	DNA replication licensing factor, putative	HG723010.1:105131-107849	2.00818	12.667	0.158536	0.000528115	0.00169449	DOWN
ENH_00026360	hypothetical protein, conserved	HG723041.1:3899-5408	90.5086	12.3257	7.34308	1.15e-08	6.15e-08	UP	ENH_00033740	hypothetical protein, conserved	HG724264.1:15740-17720	0.981221	12.6678	0.0774579	3.14e-05	0.00011926	DOWN
ENH_00014460	hypothetical protein, conserved	HG722451.1:53513-54179	91.2201	8.00678	11.3929	4.41e-11	2.89e-10	UP	ENH_00063340	hypothetical protein ENH_00063340	HG725662.1:6363-9720	2.6168	12.6814	0.206349	0.000528115	0.00169449	DOWN
ENH_00003950	hypothetical protein, conserved	HG723123.1:17097-19359	91.9739	10.8737	8.45838	6.61e-10	3.97e-09	UP	ENH_00033880	hypothetical protein, conserved	HG724273.1:30887-42824	2.89797	12.6914	0.228341	0.000528115	0.00169449	DOWN
ENH_00020550	RER1 protein, putative	HG722495.1:111758-112442	92.2884	34.2905	2.69137	0.0136911	0.0347312	UP	ENH_00010620	hypothetical protein ENH_00010620	HG723299.1:6353-7069	4.37308	12.7366	0.343348	0.00561628	0.0153162	DOWN
ENH_00040590	myosin light chain 2, putative	HG724678.1:137155-140231	92.9359	8.18758	11.3508	2.81e-11	1.88e-10	UP	ENH_00075760	hypothetical protein ENH_00075760	HG725832.1:14619-15297	2.49952	12.7389	0.196212	0.000528115	0.00169449	DOWN
ENH_00006980	erv1 / Alr family domain-containing protein, putative	HG723122.1:127631-128974	93.7218	23.1574	4.04716	5.61e-05	0.00020681	UP	ENH_00050080	actin-like family protein, putative	HG725523.1:1944-6641	0.578402	12.7509	0.0453617	3.14e-05	0.00011926	DOWN
ENH_00032510	hypothetical protein ENH_00032510	HG724203.1:861-2912	94.3171	7.97087	11.8327	3.01e-12	2.13e-11	UP	ENH_00022200	LOW QUALITY PROTEIN: hypothetical protein ENH_00022200	HG723673.1:121-1336	4.93924	12.7716	0.386736	0.00561628	0.0153162	DOWN
ENH_00018930	SAG family member	HG722498.1:44523-45669	95.252	17.9568	5.30451	3.15e-07	1.49e-06	UP	ENH_00020080	hypothetical protein ENH_00020080	HG723594.1:3203-3653	2.73673	12.7881	0.214006	0.000528115	0.00169449	DOWN
ENH_00041990	hypothetical protein ENH_00041990, partial	HG724865.1:113-1071	95.3457	18.2468	5.22534	6.44e-07	2.95e-06	UP	ENH_00054220	vesicle transport v-SNARE domain-containing protein, putative	HG722879.1:133343-134358	6.15744	12.8108	0.480644	0.0191434	0.0469406	DOWN
ENH_00076880	hypothetical protein, conserved	HG725758.1:125844-127923	95.9454	13.6841	7.01145	5.25e-09	2.91e-08	UP	ENH_00080590	hypothetical protein, conserved, partial	HG725907.1:11219-14477	4.42287	12.8233	0.344909	0.00561628	0.0153162	DOWN
ENH_00018910	SAG family member	HG722498.1:39168-40315	97.4679	6.86463	14.1986	1.76e-13	1.35e-12	UP	ENH_00079120	hypothetical protein, conserved	HG723005.1:3895-9728	2.66526	12.8275	0.207777	0.000528115	0.00169449	DOWN
ENH_00054030	hypothetical protein, conserved	HG722879.1:46286-48590	97.6957	4.94536	19.755	4.8e-15	4.03e-14	UP	ENH_00084420	2C-methyl-D-erythritol 2,4-cyclodiphosphate synthase domain-containing protein, putative	HG723028.1:67525-68984	2.75169	12.8643	0.213901	0.000528115	0.00169449	DOWN
ENH_00039320	subtilisin-like protease TgSUB2, putative	HG724583.1:12720-19555	97.8044	7.38281	13.2476	1.16e-12	8.48e-12	UP	ENH_00025560	hypothetical protein, conserved	HG723834.1:148-1040	3.24655	12.9652	0.250405	0.0017533	0.00525069	DOWN
ENH_00084670	hypothetical protein, conserved	HG725985.1:4446-6693	98.2068	17.2222	5.70234	9.9e-08	4.91e-07	UP	ENH_00051050	hypothetical protein, conserved	HG725528.1:23042-23528	1.76651	13.0273	0.135601	6.59e-05	0.00024158	DOWN
ENH_00057870	hypothetical protein, conserved	HG725590.1:75319-77018	98.4211	17.576	5.59974	9.9e-08	4.91e-07	UP	ENH_00043390	hypothetical protein, conserved	HG722812.1:20489-21257	0.586628	13.0281	0.0450279	1.28e-05	5.12e-05	DOWN
ENH_00023760	hypothetical protein ENH_00023760	HG722567.1:6345-9018	99.6199	21.7656	4.57694	2.26e-06	9.86e-06	UP	ENH_00012790	VID27-domain-containing protein, related	HG723282.1:51762-58999	5.71618	13.0373	0.438448	0.00469384	0.012929	DOWN
ENH_00038210	hypothetical protein, conserved	HG724488.1:108707-110169	99.6969	14.5477	6.8531	3.69e-09	2.07e-08	UP	ENH_00046190	hypothetical protein, conserved	HG722831.1:147096-147963	2.56903	13.0493	0.196871	0.00024163	0.000819992	DOWN
ENH_00074880	hypothetical protein, conserved	HG722982.1:381-1119	100.219	30.6948	3.26502	0.000443662	0.00144859	UP	ENH_00014830	hypothetical protein ENH_00014830	HG723424.1:4241-6399	1e-05	13.0841	7.64e-07	1.28e-05	5.12e-05	DOWN
ENH_00080030	hypothetical protein, conserved	HG725887.1:103682-107403	100.251	15.2019	6.59464	8.72e-09	4.71e-08	UP	ENH_00039770	dehydrodolichyl diphosphate synthase, putative	HG724688.1:35512-37322	2.07821	13.1343	0.158228	0.00024163	0.000819992	DOWN
ENH_00018990	SAG family member	HG722498.1:60803-61967	100.748	5.95474	16.919	8.74e-15	7.13e-14	UP	ENH_00020760	hypothetical protein ENH_00020760	HG723613.1:2673-4715	2.71152	13.2133	0.205211	0.00024163	0.000819992	DOWN
ENH_00064590	hypothetical protein, conserved	HG725668.1:52822-57099	101.306	26.6359	3.80336	3.85e-05	0.00014489	UP	ENH_00018370	hypothetical protein, conserved	HG723530.1:3002-5975	2.90325	13.2587	0.218969	0.00024163	0.000819992	DOWN
ENH_00071910	hypothetical protein ENH_00071910	HG725759.1:19088-19568	101.953	19.3176	5.27773	2.9e-07	1.38e-06	UP	ENH_00000990	hypothetical protein, conserved	HG723058.1:2138-10607	6.59275	13.303	0.495584	0.0113869	0.029348	DOWN
ENH_00033750	40S ribosomal protein S21, putative	HG724264.1:21010-21490	102.472	24.862	4.12163	9.61e-06	3.91e-05	UP	ENH_00018690	hypothetical protein ENH_00018690	HG723535.1:14370-14870	2.8723	13.32	0.215638	0.00024163	0.000819992	DOWN
ENH_00076770	hypothetical protein, conserved	HG725758.1:61675-64685	102.828	21.3869	4.80799	1.12e-06	5.01e-06	UP	ENH_00052120	intracellular protease, putative	HG722869.1:11287-16376	2.72391	13.3289	0.204361	0.00024163	0.000819992	DOWN
ENH_00002540	p36 protein, putative	HG722335.1:28797-30153	102.956	38.7493	2.65698	0.00938784	0.024485	UP	ENH_00067960	hypothetical protein, conserved	HG722944.1:5081-7370	1.67572	13.4296	0.124778	6.59e-05	0.00024158	DOWN
ENH_00056550	DNA photolyase, putative	HG725573.1:89646-92218	103.368	25.6068	4.03674	1.19e-05	4.81e-05	UP	ENH_00014870	hypothetical protein, conserved	HG723426.1:1031-3062	2.3084	13.5138	0.170818	0.00024163	0.000819992	DOWN
ENH_00000740	hypothetical protein, conserved	HG723048.1:52743-53550	103.943	25.3796	4.09553	1.19e-05	4.81e-05	UP	ENH_00079550	hypothetical protein ENH_00079550	HG725888.1:2472-3095	1.66745	13.5189	0.123342	6.59e-05	0.00024158	DOWN
ENH_00015360	cyclophilin, putative	HG722462.1:32880-39143	104.326	18.7213	5.57258	4.38e-08	2.24e-07	UP	ENH_00052260	hypothetical protein ENH_00052260	HG725543.1:1332-2640	3.89317	13.5492	0.287336	0.000886813	0.00275827	DOWN
ENH_00078120	citrate synthase, putative	HG722992.1:80997-83587	104.619	1.29388	80.8568	1.86e-19	1.99e-18	UP	ENH_00077740	hypothetical protein, conserved	HG725861.1:729-1824	1.08965	13.6408	0.0798817	6.59e-05	0.00024158	DOWN
ENH_00022680	hypothetical protein ENH_00022680	HG722525.1:96894-97680	104.742	31.3166	3.34462	0.000389655	0.00128185	UP	ENH_00005460	hypothetical protein, conserved	HG722356.1:14978-19025	2.29351	13.6757	0.167707	0.00024163	0.000819992	DOWN
ENH_00077460	hypothetical protein, conserved	HG725848.1:33396-34698	104.845	18.5388	5.65544	4.38e-08	2.24e-07	UP	ENH_00077870	hypothetical protein, conserved	HG722996.1:145-2247	2.99257	13.7888	0.217029	0.00024163	0.000819992	DOWN
ENH_00010170	SAG family member	HG722370.1:121547-123138	105.337	8.70286	12.1037	2.42e-13	1.83e-12	UP	ENH_00031080	hypothetical protein, conserved	HG724098.1:19500-20937	6.78635	13.8065	0.491533	0.0113869	0.029348	DOWN
ENH_00064050	hypothetical protein, conserved	HG722920.1:80174-85727	105.386	13.268	7.94287	1.66e-10	1.04e-09	UP	ENH_00036550	hypothetical protein, conserved	HG724466.1:30875-33839	3.21764	13.8184	0.232852	0.000886813	0.00275827	DOWN
ENH_00031890	hypothetical protein, conserved	HG724130.1:26856-28092	106.634	19.7471	5.39998	6.36e-08	3.22e-07	UP	ENH_00067380	hypothetical protein, conserved	HG725706.1:18481-19744	1.55796	13.826	0.112683	6.59e-05	0.00024158	DOWN
ENH_00019310	OSIGBa0115M15.4 protein, related	HG723559.1:36148-37936	106.874	13.1365	8.13565	1.08e-10	6.88e-10	UP	ENH_00011780	U2 small nuclear ribonucleoprotein, putative	HG723339.1:932-6709	4.95692	13.873	0.357307	0.00316717	0.00902904	DOWN
ENH_00058840	endonuclease/exonuclease/phosphatase domain-containing protein, putative	HG722867.1:120902-125357	108.563	10.3483	10.4909	1.08e-12	7.9e-12	UP	ENH_00021290	cytidine diphosphate-diacylglycerol synthase, putative, partial	HG723634.1:0-1563	1.61593	13.8798	0.116423	6.59e-05	0.00024158	DOWN
ENH_00086060	thiF family domain-containing protein, putative	HG723020.1:91604-93882	109.575	14.59	7.51028	1.2e-10	7.62e-10	UP	ENH_00063690	glucose inhibited division protein A, putative	HG725664.1:1552-7854	2.32683	13.9036	0.167354	0.00024163	0.000819992	DOWN
ENH_00058110	Apicomplexan CP 15/60K like protein, related	HG725600.1:13687-15832	109.801	14.439	7.60447	1.2e-10	7.62e-10	UP	ENH_00016540	hypothetical protein ENH_00016540, partial	HG722473.1:67912-69643	1.58348	14.0266	0.112891	2.83e-05	0.000108161	DOWN
ENH_00030330	LOW QUALITY PROTEIN: hypothetical protein, conserved	HG722623.1:165300-166307	109.872	13.4445	8.17226	4.53e-11	2.97e-10	UP	ENH_00086220	PP-loop domain-containing protein, putative	HG723020.1:207773-209813	5.93497	14.0377	0.422788	0.00257213	0.00745306	DOWN
ENH_00035100	met-10 domain-containing protein, putative	HG724344.1:34993-39260	110.633	37.6974	2.93476	0.00169669	0.00508734	UP	ENH_00011920	hypothetical protein, conserved	HG723336.1:29065-31393	6.7087	14.0405	0.477811	0.00674519	0.0179654	DOWN
ENH_00068120	zinc finger (C3HC4 RING finger) protein, putative	HG725707.1:120682-124478	111.276	20.3786	5.46043	2.81e-08	1.45e-07	UP	ENH_00011900	mpv17 / PMP22 family domain-containing protein, putative	HG723336.1:16583-18702	4.10199	14.1218	0.290472	0.000938587	0.00291197	DOWN
ENH_00060550	hypothetical protein, conserved	HG722903.1:111990-112944	111.299	38.7625	2.87131	0.00185196	0.00547321	UP	ENH_00029750	hypothetical protein ENH_00029750, partial	HG724013.1:1-2083	1.18628	14.1329	0.0839375	2.83e-05	0.000108161	DOWN
ENH_00020020	hypothetical protein, conserved	HG723581.1:58134-63094	111.406	43.1437	2.58221	0.013085	0.0332391	UP	ENH_00059080	hypothetical protein ENH_00059080	HG722867.1:225695-227345	0.845093	14.1402	0.0597653	5.16e-06	2.17e-05	DOWN
ENH_00075180	eukaryotic initiation factor-2B gamma subunit, putative	HG725812.1:78415-81510	112.079	39.4465	2.84129	0.00259639	0.00750282	UP	ENH_00058020	hypothetical protein, conserved	HG725598.1:19208-20156	5.04699	14.1635	0.356338	0.00257213	0.00745306	DOWN
ENH_00078970	hypothetical protein, conserved	HG723002.1:42025-42550	112.349	14.5232	7.73583	5.09e-11	3.33e-10	UP	ENH_00079710	hypothetical protein, conserved	HG725892.1:7093-7516	1e-05	14.1735	7.06e-07	5.16e-06	2.17e-05	DOWN
ENH_00049820	hypothetical protein, conserved	HG725512.1:137148-138911	113.011	26.7836	4.21941	2.05e-06	8.98e-06	UP	ENH_00008330	hypothetical protein, conserved	HG722375.1:70971-79546	2.18057	14.2241	0.153301	0.000109375	0.000390099	DOWN
ENH_00018840	SAG family member	HG722498.1:11846-13009	113.14	16.0812	7.03554	3.29e-10	2.02e-09	UP	ENH_00005520	hypothetical protein, conserved	HG722356.1:79191-80273	4.16952	14.2479	0.292641	0.000938587	0.00291197	DOWN
ENH_00000340	hypothetical protein, conserved	HG722312.1:39073-39613	114.134	23.2754	4.90363	1.58e-07	7.7e-07	UP	ENH_00042270	GK18150, related, related	HG722800.1:4567-7127	4.80121	14.3313	0.335016	0.000938587	0.00291197	DOWN
ENH_00036630	hypothetical protein ENH_00036630	HG723088.1:9120-9246	114.292	1e-05	11429200	1.11e-22	1.37e-21	UP	ENH_00011760	hypothetical protein ENH_00011760	HG723328.1:74129-75068	2.01441	14.3366	0.140508	0.000109375	0.000390099	DOWN
ENH_00003580	Isocitrate dehydrogenase	HG723042.1:173092-174399	114.494	42.5658	2.68981	0.00519113	0.0142195	UP	ENH_00038040	hypothetical protein, conserved	HG724488.1:7795-11908	6.3871	14.4735	0.441296	0.00674519	0.0179654	DOWN
ENH_00045760	SAG family member	HG722839.1:13708-15291	115.441	27.7112	4.16586	1.83e-06	8.06e-06	UP	ENH_00072990	I WGS project CAKM00000000 data, strain SE8, contig 186, related	HG725779.1:10270-11248	2.93566	14.4951	0.202528	0.000109375	0.000390099	DOWN
ENH_00069070	hypothetical protein, conserved	HG722949.1:53328-70634	115.722	16.1345	7.17233	1.4e-10	8.86e-10	UP	ENH_00038790	hypothetical protein ENH_00038790	HG722765.1:35538-36291	1.59484	14.5406	0.109682	2.83e-05	0.000108161	DOWN
ENH_00079950	hypothetical protein, conserved	HG725887.1:65797-66082	117.639	1e-05	11763900	1.92e-23	2.43e-22	UP	ENH_00071620	glyoxalase, putative	HG722931.1:76599-80271	3.34896	14.545	0.230248	0.000448625	0.00146415	DOWN
ENH_00019980	ribosomal protein L11, putative	HG723581.1:47380-48642	118.002	38.2061	3.08856	0.000533947	0.00170216	UP	ENH_00002400	hypothetical protein ENH_00002400	HG723089.1:89664-93261	5.18188	14.5536	0.356055	0.00257213	0.00745306	DOWN
ENH_00064640	hypothetical protein, conserved	HG725668.1:77050-79730	118.223	31.2364	3.78478	1.11e-05	4.48e-05	UP	ENH_00015310	hypothetical protein, conserved	HG722462.1:14375-15681	6.48294	14.6089	0.443766	0.00674519	0.0179654	DOWN
ENH_00003890	Pol polyprotein, related	HG722346.1:6908-7764	118.612	38.282	3.09838	0.000533947	0.00170216	UP	ENH_00056670	hypothetical protein ENH_00056670, partial	HG722890.1:1-1843	2.54994	14.6841	0.173653	0.000109375	0.000390099	DOWN
ENH_00035670	tRNA pseudouridine synthase, related	HG722714.1:91494-94706	119.638	42.4428	2.81881	0.00208915	0.0061181	UP	ENH_00022390	hypothetical protein, conserved	HG723681.1:10777-18085	6.71976	14.6963	0.457242	0.00674519	0.0179654	DOWN
ENH_00040520	hypothetical protein, conserved	HG724678.1:100045-101427	120.149	31.6718	3.79356	8.14e-06	3.34e-05	UP	ENH_00009890	nucleotide-binding protein, putative	HG722400.1:32397-34718	5.86882	14.7833	0.39699	0.00257213	0.00745306	DOWN
ENH_00055900	hypothetical protein, conserved	HG722886.1:101701-102606	121.246	17.2363	7.03434	6.56e-11	4.24e-10	UP	ENH_00025040	hypothetical protein ENH_00025040, partial	HG723790.1:0-1056	3.86831	14.7876	0.261591	0.000448625	0.00146415	DOWN
ENH_00030340	hypothetical protein, conserved	HG722623.1:166835-167670	121.516	10.1545	11.9667	6.18e-15	5.13e-14	UP	ENH_00014070	DNA primase small subunit, putative	HG722450.1:1479-5607	5.48179	14.792	0.370592	0.00257213	0.00745306	DOWN
ENH_00006990	hypothetical protein, conserved	HG723122.1:130254-131292	121.532	43.3256	2.80509	0.00228073	0.00665287	UP	ENH_00029720	hypothetical protein ENH_00029720	HG722641.1:47595-48765	2.38359	14.8127	0.160915	0.000109375	0.000390099	DOWN
ENH_00032250	hypothetical protein, conserved	HG722689.1:39715-41386	122.491	21.2728	5.7581	2.78e-09	1.58e-08	UP	ENH_00023380	hypothetical protein, conserved	HG723718.1:2685-3354	6.27636	14.8308	0.423198	0.00674519	0.0179654	DOWN
ENH_00040710	hypothetical protein, conserved	HG723858.1:33493-34882	122.617	28.3176	4.33006	5.96e-07	2.74e-06	UP	ENH_00041130	Phosphoglycerate mutase family protein, related, partial	HG724768.1:276-1784	0.97666	14.835	0.0658349	5.16e-06	2.17e-05	DOWN
ENH_00047070	ubiquitin carboxyl-terminal hydrolase, putative	HG722842.1:123127-126421	123.628	48.3852	2.55508	0.00954406	0.0248837	UP	ENH_00051500	hypothetical protein ENH_00051500	HG725534.1:14772-15927	6.65736	14.847	0.448398	0.00674519	0.0179654	DOWN
ENH_00025800	hypothetical protein, conserved	HG723841.1:7264-10099	124.538	19.3752	6.4277	1.6e-10	1.01e-09	UP	ENH_00078330	hypothetical protein, conserved	HG725869.1:5898-9252	2.63647	14.8509	0.177529	0.000109375	0.000390099	DOWN
ENH_00078040	hypothetical protein, conserved	HG722992.1:30201-31038	124.815	25.2222	4.94862	3.22e-08	1.66e-07	UP	ENH_00063190	hypothetical protein ENH_00063190	HG725658.1:809-1568	5.37857	14.8548	0.362076	0.00257213	0.00745306	DOWN
ENH_00067080	SAG family member	HG722938.1:2381-3555	125.651	9.26653	13.5597	4.03e-16	3.63e-15	UP	ENH_00056000	hypothetical protein, conserved	HG722886.1:144318-151213	2.59364	14.8568	0.174576	0.000109375	0.000390099	DOWN
ENH_00008980	transmembrane domian-containing protein, putative	HG723255.1:6174-9566	125.672	33.5851	3.7419	6.35e-06	2.64e-05	UP	ENH_00050760	hypothetical protein, conserved	HG722790.1:84524-85486	2.62544	14.9888	0.17516	0.000109375	0.000390099	DOWN
ENH_00045720	SAG family member	HG722839.1:630-2238	125.874	6.84177	18.3979	1.68e-18	1.71e-17	UP	ENH_00083130	ATP-binding cassette sub-family E member 1, related	HG725953.1:11443-11848	5.16717	14.9915	0.344673	0.00257213	0.00745306	DOWN
ENH_00000720	hypothetical protein, conserved	HG723048.1:47738-50189	126.21	18.7884	6.71744	2.93e-11	1.96e-10	UP	ENH_00051830	mRNA decapping protein, putative	HG725527.1:147206-152095	6.522	14.9944	0.434962	0.00674519	0.0179654	DOWN
ENH_00080180	hypothetical protein, conserved	HG725901.1:7599-10654	126.228	11.1364	11.3347	5.11e-15	4.28e-14	UP	ENH_00029340	Single-stranded DNA-binding protein, related	HG722638.1:16086-19184	4.31205	14.9961	0.287545	0.000938587	0.00291197	DOWN
ENH_00034270	LOW QUALITY PROTEIN: iron-sulfur subunit of succinate dehydrogenase, putative	HG722695.1:133573-135873	127.335	49.6243	2.56598	0.0067247	0.0179754	UP	ENH_00007580	50S ribosomal protein L12, putative	HG723222.1:2896-4318	0.462953	15.0106	0.0308417	2.08e-06	9.12e-06	DOWN
ENH_00044030	hypothetical protein, conserved	HG722809.1:3616-5761	127.566	42.6124	2.99364	0.00049106	0.00158382	UP	ENH_00061060	hypothetical protein, conserved	HG722907.1:71345-78399	6.67932	15.0178	0.44476	0.00399503	0.0111281	DOWN
ENH_00051270	ankyrin repeat-containing protein, putative	HG725531.1:6486-7551	127.763	11.0996	11.5106	3.14e-15	2.68e-14	UP	ENH_00076080	hypothetical protein, conserved	HG725830.1:29981-30985	7.16521	15.0337	0.47661	0.00542587	0.0148242	DOWN
ENH_00034110	hypothetical protein, conserved	HG722695.1:29676-31287	128.171	45.1606	2.83812	0.00134362	0.00407149	UP	ENH_00055460	hypothetical protein, conserved	HG725568.1:12372-15909	6.41397	15.2352	0.420997	0.00399503	0.0111281	DOWN
ENH_00034140	hypothetical protein, conserved	HG722695.1:41507-42569	128.579	26.2366	4.90075	3.07e-08	1.59e-07	UP	ENH_00030090	hypothetical protein ENH_00030090	HG722651.1:40815-43899	1.87857	15.3012	0.122773	1.2e-05	4.84e-05	DOWN
ENH_00057340	exonuclease domain-containing protein, putative	HG725591.1:22093-25762	129.218	24.62	5.2485	3.6e-09	2.02e-08	UP	ENH_00061240	hypothetical protein, conserved	HG725631.1:10299-16140	6.64291	15.4116	0.431033	0.00399503	0.0111281	DOWN
ENH_00066460	manganese resistance 1 protein, putative	HG725685.1:122440-129707	130.599	26.0614	5.0112	1.44e-08	7.66e-08	UP	ENH_00021650	hypothetical protein ENH_00021650	HG723658.1:61-689	2.08566	15.4293	0.135175	4.9e-05	0.000181721	DOWN
ENH_00003970	hypothetical protein, conserved	HG723123.1:23753-24327	130.774	15.6144	8.37522	1.89e-13	1.44e-12	UP	ENH_00039830	Chloroquine resistance marker protein, related, related, partial	HG724698.1:30290-41204	2.31	15.493	0.1491	4.9e-05	0.000181721	DOWN
ENH_00063740	hypothetical protein, conserved	HG725665.1:8999-16123	131.782	54.1599	2.4332	0.0157901	0.0391715	UP	ENH_00004030	hypothetical protein, conserved	HG723123.1:54891-58391	5.48301	15.4935	0.353891	0.00140413	0.00424445	DOWN
ENH_00027830	peptide methionine sulfoxide reductase, putative	HG723907.1:28604-30922	132.043	34.6943	3.8059	2.18e-06	9.52e-06	UP	ENH_00044150	longevity-assurance domain-containing protein, putative	HG722809.1:75652-99069	4.51444	15.611	0.289183	0.000471542	0.00152618	DOWN
ENH_00070710	hypothetical protein, conserved	HG725744.1:59217-60890	133.196	48.2854	2.75851	0.00172084	0.00515766	UP	ENH_00046630	hypothetical protein, conserved, partial	HG722845.1:0-515	5.24569	15.6487	0.335216	0.00140413	0.00424445	DOWN
ENH_00019000	SAG family member	HG722498.1:62912-64096	133.277	11.6903	11.4006	2.93e-16	2.66e-15	UP	ENH_00030030	hypothetical protein, conserved	HG722651.1:4794-6243	4.08542	15.6706	0.260706	0.000471542	0.00152618	DOWN
ENH_00026710	C2 domain-containing protein, putative	HG723041.1:198377-206533	133.333	7.47282	17.8424	3.98e-19	4.21e-18	UP	ENH_00067660	hypothetical protein, conserved, partial	HG725709.1:1-2526	4.9432	15.7392	0.314069	0.000471542	0.00152618	DOWN
ENH_00055930	vacuolar protein sorting 29, putative	HG722886.1:115326-116085	140.102	9.28118	15.0953	6.51e-19	6.78e-18	UP	ENH_00073460	LOW QUALITY PROTEIN: NADPH-cytochrome p450 reductase, putative	HG725785.1:12565-15928	6.37759	15.7789	0.404185	0.00399503	0.0111281	DOWN
ENH_00069640	ribose 5-phosphate isomerase, putative	HG722952.1:87344-89076	142.831	34.2535	4.16982	1.65e-07	8.01e-07	UP	ENH_00023560	hypothetical protein ENH_00023560	HG723726.1:1206-1488	2.29133	15.792	0.145094	4.9e-05	0.000181721	DOWN
ENH_00049860	cell division protein pelota, putative	HG725512.1:158594-159887	145.062	56.454	2.56956	0.00371942	0.0104468	UP	ENH_00083170	hypothetical protein, conserved	HG725957.1:2743-3991	4.1044	15.851	0.258936	0.000471542	0.00152618	DOWN
ENH_00054150	ABC transporter, putative	HG722879.1:99686-102810	146.741	6.75148	21.7346	1.64e-22	2e-21	UP	ENH_00006460	FAD-depdendent monooxygenase, putative	HG723187.1:67858-74622	7.66958	15.9059	0.482185	0.00542587	0.0148242	DOWN
ENH_00003210	hypothetical protein, conserved	HG723112.1:73486-75694	146.779	21.3875	6.86284	8.03e-13	5.91e-12	UP	ENH_00062600	hypothetical protein, conserved, partial	HG725648.1:1-1935	5.49632	15.9535	0.344521	0.00140413	0.00424445	DOWN
ENH_00053530	hypothetical protein, conserved	HG725550.1:26292-27615	147.088	47.1624	3.11876	6.58e-05	0.000241577	UP	ENH_00065540	hypothetical protein, conserved	HG725606.1:106196-108416	5.8778	15.9867	0.367668	0.00140413	0.00424445	DOWN
ENH_00021500	serine/threonine protein phosphatase, putative	HG723643.1:15341-17067	149.853	40.2539	3.7227	1.44e-06	6.38e-06	UP	ENH_00018660	MORN repeat protein, putative	HG723541.1:4121-5886	2.88401	16.056	0.179622	2.18e-05	8.52e-05	DOWN
ENH_00015400	ribokinase, putative	HG722462.1:58210-59709	150.339	14.0943	10.6667	2.64e-17	2.52e-16	UP	ENH_00020300	hypothetical protein, conserved	HG722523.1:11975-14756	4.93311	16.0814	0.306759	0.000235278	0.000800635	DOWN
ENH_00079640	hypothetical protein, conserved	HG723008.1:7202-9077	150.562	12.5475	11.9994	1.35e-18	1.39e-17	UP	ENH_00023070	ribonucleotide-diphosphate reductase, small subunit, putative, partial	HG723704.1:160-3861	1.07846	16.09	0.0670267	5.09e-06	2.14e-05	DOWN
ENH_00044060	activator 1 36 kDa, putative	HG722809.1:20699-23895	152.474	31.7707	4.7992	1.18e-09	6.87e-09	UP	ENH_00072970	hypothetical protein ENH_00072970, partial	HG725779.1:220-4973	4.72301	16.1221	0.292953	0.000235278	0.000800635	DOWN
ENH_00048690	hypothetical protein, conserved	HG725422.1:39983-41492	152.492	53.8824	2.83009	0.000328065	0.00109232	UP	ENH_00025480	hypothetical protein ENH_00025480	HG723823.1:2169-3141	2.28457	16.1383	0.141562	2.18e-05	8.52e-05	DOWN
ENH_00010180	SAG family member	HG722370.1:126662-128293	152.872	18.0759	8.45723	3.48e-15	2.96e-14	UP	ENH_00043000	glyceraldehyde-3-phosphate dehydrogenase, putative	HG722798.1:102457-107133	3.5277	16.1443	0.218511	0.000116986	0.000412875	DOWN
ENH_00033760	hypothetical protein ENH_00033760	HG724264.1:23406-24318	153.23	9.81185	15.6168	2.77e-21	3.22e-20	UP	ENH_00010360	hypothetical protein ENH_00010360	HG722370.1:226393-226777	2.54238	16.1773	0.157157	2.18e-05	8.52e-05	DOWN
ENH_00061110	CAM kinase, CDPK family TgTOXPK2, putative	HG722907.1:103721-111015	154.216	46.451	3.31997	1.17e-05	4.71e-05	UP	ENH_00012010	hypothetical protein ENH_00012010	HG723336.1:76122-78752	5.91724	16.2453	0.364243	0.000766653	0.00240777	DOWN
ENH_00025810	DNA-directed RNA polymerase, related	HG723841.1:12523-15961	154.453	48.8722	3.16034	2.57e-05	9.92e-05	UP	ENH_00072660	hypothetical protein ENH_00072660	HG725771.1:16207-18675	6.5119	16.2514	0.400698	0.0013011	0.00395558	DOWN
ENH_00034190	hypothetical protein, conserved	HG722695.1:74827-79201	154.804	60.3101	2.5668	0.00315271	0.0089913	UP	ENH_00033270	hypothetical protein, conserved	HG722700.1:40762-43951	3.29704	16.2687	0.202662	0.000116986	0.000412875	DOWN
ENH_00064580	Protein phosphatase type 2C alpha 2, related	HG725668.1:48290-52305	155.648	6.94135	22.4233	4.42e-24	5.82e-23	UP	ENH_00013110	hypothetical protein ENH_00013110, partial	HG723370.1:0-373	1.71404	16.2939	0.105195	5.09e-06	2.14e-05	DOWN
ENH_00068650	EGF-like domain-containing protein, putative	HG722947.1:69346-73450	156.26	32.0999	4.86793	7.66e-10	4.57e-09	UP	ENH_00037460	hypothetical protein ENH_00037460, partial	HG724539.1:394-1393	0.750498	16.3012	0.0460394	8.35e-07	3.78e-06	DOWN
ENH_00026330	hypothetical protein, conserved	HG723770.1:198818-200189	157.451	7.32532	21.4941	1.51e-23	1.92e-22	UP	ENH_00073180	hypothetical protein, conserved	HG725774.1:5618-15159	6.23358	16.3384	0.381529	0.0013011	0.00395558	DOWN
ENH_00053640	hypothetical protein ENH_00053640	HG725552.1:984-3072	157.844	32.7482	4.81993	5.36e-10	3.25e-09	UP	ENH_00013060	DNA polymerase, related	HG723282.1:200612-201386	5.23354	16.3931	0.319253	0.000766653	0.00240777	DOWN
ENH_00000770	hypothetical protein, conserved	HG723048.1:68836-71293	157.895	16.7632	9.41914	4.26e-17	4.03e-16	UP	ENH_00042350	hypothetical protein, conserved	HG722802.1:78-680	3.88469	16.4505	0.236144	0.000116986	0.000412875	DOWN
ENH_00026340	adenosine monophosphate deaminase, putative	HG723770.1:203329-211589	159.296	25.3181	6.29178	6.21e-13	4.6e-12	UP	ENH_00010690	hypothetical protein ENH_00010690	HG723292.1:20571-45674	3.33417	16.5281	0.201727	0.000116986	0.000412875	DOWN
ENH_00041490	CAM kinase, CDPK family, putative	HG722795.1:21076-28288	159.315	63.9054	2.49298	0.00374602	0.0105135	UP	ENH_00011340	hypothetical protein, conserved	HG723319.1:34098-37814	6.43378	16.5603	0.388506	0.0013011	0.00395558	DOWN
ENH_00028710	hypothetical protein, conserved	HG722606.1:192069-194070	160.84	50.074	3.21205	1.94e-05	7.6e-05	UP	ENH_00065700	hypothetical protein, conserved, partial	HG725606.1:187185-189418	1.98456	16.5696	0.119771	5.09e-06	2.14e-05	DOWN
ENH_00031460	Ras family domain-containing protein, putative	HG724033.1:38147-39899	161.357	18.6666	8.64416	9.68e-17	9e-16	UP	ENH_00042360	ribosomal protein L15, putative	HG722802.1:1803-8380	5.00161	16.6405	0.300568	0.000766653	0.00240777	DOWN
ENH_00074630	Casein kinase one (CK1) TgCK1b, putative	HG722980.1:34910-37982	162.516	38.4545	4.22619	1.08e-08	5.77e-08	UP	ENH_00041620	LOW QUALITY PROTEIN: hypothetical protein, conserved	HG724851.1:23378-23721	4.63429	16.6898	0.277672	0.000235278	0.000800635	DOWN
ENH_00012290	hypothetical protein ENH_00012290	HG722427.1:2356-5609	162.565	22.1245	7.34774	8.28e-15	6.76e-14	UP	ENH_00001150	hypothetical protein ENH_00001150, partial	HG722323.1:165-1618	4.43532	16.7242	0.265204	0.000235278	0.000800635	DOWN
ENH_00035650	Chromosome III, complete sequence, related	HG722714.1:80299-82153	162.795	33.1802	4.90639	3.54e-10	2.16e-09	UP	ENH_00083240	AT hook motif-containing protein, putative, partial	HG725948.1:0-1118	3.1908	16.8741	0.189095	0.000116986	0.000412875	DOWN
ENH_00034760	transmembrane protein, putative	HG724326.1:6525-8317	164.223	64.3982	2.55012	0.00218529	0.00638202	UP	ENH_00018240	LOW QUALITY PROTEIN: hypothetical protein, conserved	HG722465.1:170867-195635	3.4247	16.8769	0.202922	0.000116986	0.000412875	DOWN
ENH_00013780	SAG family member	HG722442.1:5545-6728	165.79	26.1893	6.33045	2.95e-13	2.22e-12	UP	ENH_00002430	hypothetical protein ENH_00002430	HG722339.1:6969-8477	2.95186	16.9166	0.174495	2.18e-05	8.52e-05	DOWN
ENH_00003140	hypothetical protein, conserved	HG723112.1:28279-31747	166.168	69.2414	2.39984	0.00733057	0.0193095	UP	ENH_00011410	hypothetical protein, conserved	HG723330.1:1241-6544	2.18683	16.9443	0.12906	2.18e-05	8.52e-05	DOWN
ENH_00038120	hypothetical protein, conserved	HG724488.1:51410-55739	167.212	57.9348	2.88621	0.000114434	0.000405412	UP	ENH_00016220	hypothetical protein, conserved	HG722468.1:14034-22063	5.28864	16.9816	0.311434	0.000766653	0.00240777	DOWN
ENH_00081060	fibrillarin, putative	HG723017.1:7526-8024	167.294	64.7267	2.58462	0.00146124	0.0044045	UP	ENH_00020090	hypothetical protein ENH_00020090, partial	HG723594.1:3699-5214	2.33054	16.9985	0.137103	2.18e-05	8.52e-05	DOWN
ENH_00076460	hypothetical protein, conserved, partial	HG725838.1:0-2501	169.296	73.7725	2.29484	0.0145202	0.0362271	UP	ENH_00082810	nuclear movement domain-containing protein, putative	HG725938.1:23615-27640	7.35944	17.1386	0.429407	0.00179411	0.00534269	DOWN
ENH_00049410	cysteine proteinase, putative	HG722862.1:22907-24446	171.69	17.054	10.0674	8.64e-19	8.91e-18	UP	ENH_00037090	hypothetical protein ENH_00037090, partial	HG724500.1:0-773	8.34838	17.1467	0.48688	0.00443222	0.0122676	DOWN
ENH_00014900	pre-mRNA splicing factor RNA helicase, putative	HG722455.1:7829-16170	173.658	71.0043	2.44574	0.00466368	0.0128507	UP	ENH_00062040	hypothetical protein, conserved, partial	HG722913.1:261-4980	4.56234	17.1975	0.265291	0.000116927	0.000414048	DOWN
ENH_00032270	U2 snRNP auxiliary factor or splicing facotr, putative	HG724174.1:41189-44055	174.321	52.4956	3.32068	2.92e-06	1.26e-05	UP	ENH_00035880	LOW QUALITY PROTEIN: hypothetical protein, conserved	HG722735.1:18369-19333	4.14652	17.2308	0.240646	0.000116927	0.000414048	DOWN
ENH_00011930	DNA-directed RNA polymerase II largest subunit, putative	HG723336.1:32935-40699	174.745	54.517	3.20533	6.45e-06	2.68e-05	UP	ENH_00063250	aminotransferase class V domain-containing protein, conserved, putative	HG725659.1:10198-14190	8.51876	17.2453	0.493976	0.00443222	0.0122676	DOWN
ENH_00018850	SAG family member	HG722498.1:15721-16884	175.302	28.3289	6.1881	5.84e-14	4.58e-13	UP	ENH_00084810	coatomer beta subunit, putative, partial	HG723034.1:569-3581	6.80295	17.2563	0.39423	0.000697324	0.00219934	DOWN
ENH_00022690	ankyrin repeat-containing protein, putative	HG722525.1:97776-98649	175.791	37.5553	4.68086	1.87e-10	1.17e-09	UP	ENH_00062000	hypothetical protein, conserved, partial	HG722912.1:24638-25207	5.12121	17.2756	0.296442	0.000420316	0.00137661	DOWN
ENH_00030170	LOW QUALITY PROTEIN: hypothetical protein, conserved	HG722623.1:51824-57997	175.984	71.8122	2.45061	0.00322342	0.00918236	UP	ENH_00078800	hypothetical protein, conserved	HG725876.1:420-3705	2.88247	17.2798	0.166812	9.62e-06	3.92e-05	DOWN
ENH_00059930	hypothetical protein, conserved	HG725614.1:13919-15564	176.277	50.3125	3.50364	5.2e-07	2.41e-06	UP	ENH_00044410	hypothetical protein, conserved	HG725066.1:30013-36329	7.37588	17.3635	0.424792	0.00179411	0.00534269	DOWN
ENH_00013610	hypothetical protein, conserved	HG722439.1:26248-27797	177.091	66.6829	2.65572	0.000474173	0.00153136	UP	ENH_00009220	transport protein particle component Bet3 domain-containing protein, putative	HG722395.1:3580-6402	2.79229	17.4436	0.160075	9.62e-06	3.92e-05	DOWN
ENH_00028680	trypsin, putative	HG722606.1:173292-178080	178.258	79.2948	2.24804	0.0178624	0.0439885	UP	ENH_00047690	thioredoxin domain-containing protein, putative	HG725401.1:17915-22529	6.40989	17.4559	0.367205	0.000697324	0.00219934	DOWN
ENH_00036650	protein phosphatase methylesterase 1, putative	HG722734.1:5859-8609	178.913	40.1479	4.45635	5.84e-10	3.52e-09	UP	ENH_00034370	hypothetical protein, conserved	HG722695.1:175040-176752	4.48792	17.4663	0.256947	0.000116927	0.000414048	DOWN
ENH_00014610	hypothetical protein, conserved	HG723412.1:14476-16830	179.172	64.5519	2.77563	0.000167465	0.000581075	UP	ENH_00033390	hypothetical protein, conserved	HG724238.1:20282-24958	5.56518	17.4666	0.318618	0.000420316	0.00137661	DOWN
ENH_00018920	SAG family member	HG722498.1:41551-42707	179.762	37.5919	4.78193	4.44e-11	2.91e-10	UP	ENH_00044900	Atypical MEK-related kinase (incomplete catalytic triad), putative	HG725135.1:27070-31655	7.20456	17.4815	0.412125	0.00179411	0.00534269	DOWN
ENH_00086460	Surface antigen 2, related	HG722938.1:7213-8181	181.03	12.8042	14.1383	7.03e-24	9.13e-23	UP	ENH_00063640	methionine aminopeptidase, putative	HG725663.1:7445-9903	7.90919	17.5231	0.451358	0.00179411	0.00534269	DOWN
ENH_00078060	adenylate and guanylate cyclase catalytic domain-containing protein, putative	HG722992.1:39611-55065	183.372	41.6473	4.40297	3.84e-10	2.34e-09	UP	ENH_00033730	hypothetical protein, conserved	HG724264.1:13017-15719	5.42814	17.5369	0.309527	0.000420316	0.00137661	DOWN
ENH_00084740	hypothetical protein, conserved	HG725985.1:50627-51984	183.655	39.3281	4.66982	7.8e-11	5.02e-10	UP	ENH_00077660	hypothetical protein, conserved	HG725858.1:10109-11827	6.53187	17.5552	0.372076	0.000697324	0.00219934	DOWN
ENH_00048650	uroporphyrinogen decarboxylase, putative	HG725422.1:10766-14927	183.825	60.7654	3.02516	1.69e-05	6.66e-05	UP	ENH_00018580	hypothetical protein, conserved	HG723525.1:54972-58953	4.47224	17.5607	0.254673	0.000116927	0.000414048	DOWN
ENH_00020590	prolyl-tRNA synthetase, putative	HG722495.1:150656-156293	184.096	82.9614	2.21906	0.0197213	0.0482141	UP	ENH_00003780	hypothetical protein ENH_00003780	HG723127.1:6820-10002	4.55341	17.5677	0.259192	0.000116927	0.000414048	DOWN
ENH_00067130	tRNA (adenine-N(1)-)-methyltransferase catalytic subunit, putative	HG722938.1:16627-19376	184.49	45.0227	4.09771	3.7e-09	2.07e-08	UP	ENH_00007800	hypothetical protein ENH_00007800	HG723229.1:4592-8188	4.05857	17.6292	0.230219	0.000116927	0.000414048	DOWN
ENH_00019990	hypothetical protein, conserved	HG723581.1:49810-50581	188.968	49.0496	3.85259	1.59e-08	8.45e-08	UP	ENH_00066160	hypothetical protein, conserved	HG722933.1:17769-22906	6.47305	17.6672	0.366388	0.000697324	0.00219934	DOWN
ENH_00001180	hypothetical protein ENH_00001180	HG723067.1:6773-8303	189.619	33.5404	5.65345	8.85e-14	6.88e-13	UP	ENH_00048130	hypothetical protein ENH_00048130, partial	HG725441.1:0-3480	1.87425	17.6817	0.105999	2.14e-06	9.36e-06	DOWN
ENH_00067120	SAG family member	HG722938.1:12023-13197	189.847	15.6771	12.1098	3.84e-23	4.79e-22	UP	ENH_00032590	hypothetical protein, conserved	HG722675.1:5398-8759	7.57449	17.6874	0.428242	0.00179411	0.00534269	DOWN
ENH_00036660	RNA helicase, putative	HG722734.1:10812-14512	191.189	32.4189	5.89745	1.85e-14	1.49e-13	UP	ENH_00033400	Glutamyl-tRNA(Gln) amidotransferase subunit B, mitochondrial, related	HG724238.1:26215-32171	7.17826	17.6903	0.405774	0.00179411	0.00534269	DOWN
ENH_00045740	SAG family member	HG722839.1:7536-9128	192.604	11.3298	16.9998	1.05e-26	1.52e-25	UP	ENH_00071630	hypothetical protein, conserved	HG722931.1:81089-82731	4.64777	17.7106	0.262429	0.000116927	0.000414048	DOWN
ENH_00072000	hypothetical protein, conserved	HG722971.1:5904-8001	193.18	47.9425	4.02941	1.57e-09	9.1e-09	UP	ENH_00005050	hypothetical protein ENH_00005050	HG723164.1:10507-10867	2.77092	17.8687	0.155071	9.62e-06	3.92e-05	DOWN
ENH_00079960	transketolase, putative	HG725887.1:66794-71624	193.822	77.1527	2.51219	0.00140976	0.00425452	UP	ENH_00021910	hypothetical protein ENH_00021910, partial	HG723659.1:126-506	8.94211	17.9466	0.498262	0.00443222	0.0122676	DOWN
ENH_00070200	TPR Domain containing protein, putative	HG722954.1:92458-97978	194.448	66.0354	2.9446	2.43e-05	9.42e-05	UP	ENH_00011850	hypothetical protein ENH_00011850, partial	HG723344.1:1137-2833	7.66393	18.0189	0.425327	0.00102883	0.0031813	DOWN
ENH_00071510	hypothetical protein, conserved	HG722931.1:25196-26962	195.094	64.7492	3.01307	9.56e-06	3.9e-05	UP	ENH_00062150	-	HG725643.1:1380-6302	8.18124	18.0298	0.453762	0.00156755	0.00471538	DOWN
ENH_00057220	hypothetical protein, conserved	HG725582.1:145390-146613	196.963	86.5171	2.27658	0.0102019	0.0264039	UP	ENH_00019010	hypothetical protein ENH_00019010	HG722502.1:1878-4417	6.7796	18.0349	0.375916	0.00037171	0.00122772	DOWN
ENH_00020010	KED, related	HG723581.1:55097-56582	197.65	29.6162	6.67371	1.33e-16	1.23e-15	UP	ENH_00040170	hypothetical protein, conserved	HG722785.1:2715-5468	7.61722	18.0361	0.422332	0.00102883	0.0031813	DOWN
ENH_00018040	hypothetical protein, conserved	HG722465.1:37128-41670	198.141	58.9247	3.36261	2.38e-07	1.14e-06	UP	ENH_00034800	HEAT repeat containing protein, putative	HG724326.1:32141-41873	7.07681	18.1333	0.390266	0.00102883	0.0031813	DOWN
ENH_00018880	SAG family member	HG722498.1:29460-30605	200.356	8.00244	25.0369	7.24e-31	1.23e-29	UP	ENH_00002300	LOW QUALITY PROTEIN: hypothetical protein, conserved	HG723089.1:23726-27760	5.72334	18.1586	0.315186	0.000232247	0.000791412	DOWN
ENH_00026380	hypothetical protein, conserved	HG723041.1:12694-16304	203.561	53.4916	3.80548	5.32e-09	2.94e-08	UP	ENH_00053040	DNA replication licensing factor, putative	HG725547.1:22287-26609	2.38946	18.1916	0.13135	4.21e-06	1.78e-05	DOWN
ENH_00070070	hypothetical protein, conserved	HG722954.1:26211-27114	203.882	17.9084	11.3847	2.59e-24	3.43e-23	UP	ENH_00025760	hypothetical protein ENH_00025760, partial	HG723846.1:3974-4449	7.04024	18.3364	0.383949	0.00102883	0.0031813	DOWN
ENH_00079990	hypothetical protein, conserved	HG725887.1:86779-87571	204.227	49.1573	4.15456	3.46e-10	2.13e-09	UP	ENH_00001990	hypothetical protein, conserved	HG723080.1:29411-34154	2.39178	18.4356	0.129737	4.21e-06	1.78e-05	DOWN
ENH_00026240	hypothetical protein, conserved	HG723770.1:133327-135283	205.272	41.0166	5.00461	6.34e-13	4.69e-12	UP	ENH_00077630	hypothetical protein, conserved	HG725858.1:3037-5899	4.55218	18.4407	0.246855	5.81e-05	0.000213775	DOWN
ENH_00080780	14 kDa phosphohistidine phosphatase, putative	HG725903.1:63052-64241	205.456	68.2191	3.01171	6.86e-06	2.83e-05	UP	ENH_00059640	hypothetical protein, conserved	HG725612.1:7237-10336	3.80595	18.5153	0.205557	1.55e-05	6.16e-05	DOWN
ENH_00003930	GE19232, related	HG723123.1:10417-13724	205.641	76.1639	2.69998	0.000140829	0.000492338	UP	ENH_00032060	hypothetical protein ENH_00032060	HG724157.1:101-557	7.44199	18.5344	0.401523	0.00102883	0.0031813	DOWN
ENH_00012690	hypothetical protein, conserved, partial	HG723282.1:0-1660	207.487	47.7874	4.34188	2.86e-11	1.91e-10	UP	ENH_00026800	hypothetical protein, conserved	HG723041.1:250726-252070	5.3114	18.5946	0.285642	0.000232247	0.000791412	DOWN
ENH_00017590	hypothetical protein, conserved	HG722488.1:62553-64581	207.967	39.2662	5.29634	7.76e-14	6.05e-13	UP	ENH_00069600	hypothetical protein, conserved	HG722952.1:67942-71068	5.1248	18.5987	0.275546	0.000232247	0.000791412	DOWN
ENH_00034310	hypothetical protein, conserved	HG722695.1:155215-156362	208.168	21.1844	9.82648	1.32e-22	1.61e-21	UP	ENH_00009790	adenylosuccinate lyase, putative	HG722402.1:7889-9069	1.47913	18.7424	0.0789189	8.98e-07	4.06e-06	DOWN
ENH_00055030	zinc finger (CHY type) protein, putative	HG722882.1:83608-85652	211.859	60.1459	3.52242	4.38e-08	2.24e-07	UP	ENH_00018640	hypothetical protein ENH_00018640, partial	HG723540.1:208-5935	4.49143	18.7673	0.239322	5.81e-05	0.000213775	DOWN
ENH_00068540	hypothetical protein, conserved	HG722947.1:10543-11393	212.573	71.6449	2.96704	5.73e-06	2.39e-05	UP	ENH_00022990	hypothetical protein, conserved, partial	HG723692.1:121-985	9.07835	18.8719	0.481051	0.0034318	0.00974225	DOWN
ENH_00078950	LOW QUALITY PROTEIN: hypothetical protein, conserved	HG723002.1:35276-36484	212.947	83.7708	2.54202	0.000507031	0.00163108	UP	ENH_00075380	hypothetical protein ENH_00075380	HG722985.1:14872-15968	9.13603	18.909	0.483158	0.0034318	0.00974225	DOWN
ENH_00059220	hypothetical protein, conserved	HG725607.1:4350-5598	213.22	69.3606	3.07408	2.18e-06	9.51e-06	UP	ENH_00001790	LOW QUALITY PROTEIN: hypothetical protein, conserved	HG723074.1:93721-95798	8.75673	18.9186	0.462864	0.00156755	0.00471538	DOWN
ENH_00005510	PRIP-interacting protein-like, related	HG722356.1:70387-74361	214.207	60.9992	3.51164	1.82e-08	9.59e-08	UP	ENH_00057250	hypothetical protein, conserved	HG722893.1:3195-8497	6.48965	18.9581	0.342315	0.00037171	0.00122772	DOWN
ENH_00080810	NAD-dependent DNA ligase OB-fold domain containing protein, putative	HG725903.1:73125-77548	215.964	90.7613	2.37947	0.00265368	0.00763267	UP	ENH_00039910	hypothetical protein, conserved	HG722778.1:14734-19637	6.07658	19.1109	0.317964	0.000197667	0.000678878	DOWN
ENH_00077180	hypothetical protein, conserved	HG725852.1:12791-14819	217.731	59.8121	3.64025	6.4e-09	3.51e-08	UP	ENH_00060870	hypothetical protein, conserved	HG725628.1:16081-21770	9.5133	19.19	0.495743	0.00204128	0.00600162	DOWN
ENH_00025830	hypothetical protein, conserved	HG723841.1:21980-23024	219.968	25.5576	8.60675	4.69e-22	5.64e-21	UP	ENH_00053110	hypothetical protein ENH_00053110, partial	HG722873.1:0-1422	5.5537	19.2127	0.289064	6.64e-05	0.000242652	DOWN
ENH_00060360	hypothetical protein, conserved	HG722903.1:10073-11069	220.764	46.551	4.74241	4.71e-13	3.52e-12	UP	ENH_00009700	3\' exoribonuclease family, domain 1 containing protein, putative	HG722396.1:78575-79121	6.58174	19.2492	0.341923	0.000197667	0.000678878	DOWN
ENH_00018140	radical SAM domain-containing protein, putative	HG722465.1:105501-109158	221.451	66.2165	3.34435	1.06e-07	5.26e-07	UP	ENH_00002880	hypothetical protein ENH_00002880	HG722340.1:53830-56533	3.13355	19.3403	0.162022	7.03e-06	2.9e-05	DOWN
ENH_00075470	RNA binding motif-containing protein, putative	HG722984.1:12537-14659	221.792	97.9077	2.26532	0.00671381	0.0179527	UP	ENH_00075790	hypothetical protein ENH_00075790	HG725833.1:7404-8747	4.75191	19.3559	0.245502	2.89e-05	0.000110388	DOWN
ENH_00066290	hypothetical protein, conserved	HG725685.1:15947-18131	224.041	57.2476	3.91354	2.71e-10	1.68e-09	UP	ENH_00056240	hypothetical protein, conserved	HG725578.1:7897-10347	9.23196	19.3986	0.475909	0.00204128	0.00600162	DOWN
ENH_00062930	hypothetical protein, conserved	HG722917.1:77369-81201	226.958	71.7386	3.16368	3.48e-07	1.64e-06	UP	ENH_00073850	hypothetical protein, conserved	HG725796.1:1030-2187	7.76823	19.445	0.399498	0.000591543	0.00187769	DOWN
ENH_00060140	hypothetical protein, conserved	HG725619.1:9705-11661	227.76	46.9579	4.8503	5.31e-14	4.18e-13	UP	ENH_00062750	hypothetical protein, conserved	HG722919.1:4210-10451	7.71139	19.6495	0.392447	0.000591543	0.00187769	DOWN
ENH_00010160	SAG family member	HG722370.1:116409-117965	229.739	31.1411	7.37736	1.41e-20	1.6e-19	UP	ENH_00072190	hypothetical protein, conserved	HG722973.1:983-2156	9.06568	19.6606	0.461109	0.00204128	0.00600162	DOWN
ENH_00036740	hypothetical protein, conserved	HG722734.1:50829-52437	231.279	67.737	3.41437	1.72e-08	9.08e-08	UP	ENH_00039280	hypothetical protein ENH_00039280	HG724668.1:31164-31377	5.23018	19.7094	0.265365	6.64e-05	0.000242652	DOWN
ENH_00060420	ribosomal protein S15, putative	HG722903.1:47840-50344	231.553	24.2051	9.56629	1.09e-24	1.47e-23	UP	ENH_00066780	LOW QUALITY PROTEIN: porphobilinogen deaminase, putative	HG725700.1:14115-16021	6.45766	19.7141	0.327566	0.000197667	0.000678878	DOWN
ENH_00081870	poly(A)+ RNA export protein, putative, partial	HG725847.1:551-3024	232.155	64.622	3.59251	2.49e-09	1.42e-08	UP	ENH_00081330	oocyst wall protein COWP, putative	HG723015.1:79567-80970	9.12504	19.7226	0.462669	0.00204128	0.00600162	DOWN
ENH_00048410	cyclic nucleotide-binding domain containing protein, putative	HG725489.1:2013-4950	232.461	32.1012	7.2415	1.54e-20	1.74e-19	UP	ENH_00019730	hypothetical protein, conserved	HG723574.1:29693-30977	2.3952	19.7502	0.121275	1.83e-06	8.07e-06	DOWN
ENH_00035080	dihydrouridine synthase domain-containing protein, putative	HG724344.1:26503-28862	233.923	63.4111	3.68899	1.15e-09	6.72e-09	UP	ENH_00065110	NifU-like domain-containing protein, putative	HG722928.1:25307-28238	6.74109	19.7604	0.341141	0.000197667	0.000678878	DOWN
ENH_00054020	hypothetical protein, conserved	HG722879.1:40648-45828	234.749	35.4667	6.61886	2.33e-19	2.48e-18	UP	ENH_00045950	hypothetical protein ENH_00045950, partial	HG725235.1:1-1719	4.77107	19.9193	0.23952	2.89e-05	0.000110388	DOWN
ENH_00017980	hypothetical protein, conserved	HG722465.1:11770-13383	235.213	57.7608	4.07219	1.51e-11	1.03e-10	UP	ENH_00060760	glycogen debranching enzyme, putative	HG725626.1:16831-24329	6.20091	19.9389	0.310996	0.000197667	0.000678878	DOWN
ENH_00080010	hypothetical protein, conserved	HG725887.1:96805-98824	235.77	25.6676	9.18551	1.36e-24	1.84e-23	UP	ENH_00001440	hypothetical protein ENH_00001440	HG723076.1:3771-5214	5.94397	19.9426	0.298054	6.64e-05	0.000242652	DOWN
ENH_00020520	hypothetical protein, conserved	HG722495.1:91627-93343	235.813	67.9693	3.4694	7.3e-09	3.97e-08	UP	ENH_00040180	Tyrosine kinase-like (TKL) protein, putative	HG722785.1:12057-13679	8.82795	19.9547	0.4424	0.000880121	0.0027386	DOWN
ENH_00080020	hypothetical protein, conserved	HG725887.1:102300-103656	237.71	38.2225	6.21911	2.03e-18	2.04e-17	UP	ENH_00004850	phospholipase A2 activating protein, putative	HG723147.1:62706-70216	3.16467	19.9902	0.158311	7.03e-06	2.9e-05	DOWN
ENH_00000800	hypothetical protein, conserved	HG723048.1:95480-96578	238.829	63.6903	3.74985	3.4e-10	2.09e-09	UP	ENH_00007230	hypothetical protein, conserved	HG723210.1:2119-3432	5.36453	20.0143	0.268035	3.27e-05	0.000123935	DOWN
ENH_00050600	Whole genome shotgun assembly, reference scaffold old set, scaffold scaffold_65, related	HG725520.1:156118-157397	240.021	74.7973	3.20895	7.91e-08	3.96e-07	UP	ENH_00085190	signal recognition particle receptor subunit beta, putative	HG726001.1:9006-11616	5.04153	20.0476	0.251478	3.27e-05	0.000123935	DOWN
ENH_00040000	histone-lysine N-methyltransferase, putative	HG724717.1:13747-15334	241.153	69.4873	3.47046	5.64e-09	3.1e-08	UP	ENH_00078690	hypothetical protein, conserved	HG725872.1:5411-14181	5.19158	20.1661	0.257441	3.27e-05	0.000123935	DOWN
ENH_00029600	hypothetical protein ENH_00029600, partial	HG724001.1:780-2079	244.444	73.3532	3.33242	2.36e-08	1.23e-07	UP	ENH_00074730	hypothetical protein ENH_00074730	HG722980.1:94325-96693	9.30352	20.2112	0.460315	0.00121242	0.0036981	DOWN
ENH_00080680	hypothetical protein, conserved	HG725903.1:2131-3124	246.597	19.9904	12.3358	3.17e-30	5.24e-29	UP	ENH_00069780	hypothetical protein, conserved	HG722955.1:11854-13957	7.11855	20.2171	0.352105	0.000197657	0.000679161	DOWN
ENH_00045290	OTU-like cysteine protease domain-containing protein, putative	HG722823.1:156676-157789	247.574	9.12219	27.1398	1.2e-38	2.61e-37	UP	ENH_00071960	replication factor c, putative, partial	HG722970.1:257-1840	2.55943	20.2909	0.126137	7.93e-07	3.61e-06	DOWN
ENH_00034680	formin binding protein, putative	HG722720.1:34877-35411	247.588	94.1947	2.62847	7.38e-05	0.000268259	UP	ENH_00016050	hypothetical protein ENH_00016050, partial	HG723453.1:418-853	1.78159	20.3052	0.0877406	1.55e-07	7.59e-07	DOWN
ENH_00003490	hypothetical protein, conserved	HG723042.1:142315-143715	249.045	1.97471	126.117	7.21e-49	2.06e-47	UP	ENH_00086340	transaldolase, putative	HG723874.1:1764-2419	9.98647	20.5945	0.48491	0.00121242	0.0036981	DOWN
ENH_00003590	isocitrate dehydrogenase, putative	HG723042.1:174847-177136	249.439	66.507	3.75057	1.29e-10	8.17e-10	UP	ENH_00005670	hypothetical protein ENH_00005670, partial	HG722361.1:9312-10722	9.29424	20.6258	0.450612	0.00121242	0.0036981	DOWN
ENH_00038350	hypothetical protein, conserved	HG724488.1:166159-167590	251.711	76.9465	3.27125	2.04e-08	1.07e-07	UP	ENH_00004970	hypothetical protein ENH_00004970	HG723160.1:4441-11490	4.17286	20.6396	0.202177	1.45e-05	5.78e-05	DOWN
ENH_00024260	ATP synthase alpha chain, putative	HG722578.1:1315-11640	252.615	95.9015	2.63411	4.22e-05	0.000158344	UP	ENH_00048330	inositol polyphosphate kinase domain containing protein, putative	HG722856.1:18608-21096	8.35751	20.798	0.401842	0.000491726	0.00158528	DOWN
ENH_00000290	serine/threonine protein phosphatase, putative	HG722312.1:16836-20523	253.203	44.9871	5.62835	3.09e-18	3.08e-17	UP	ENH_00065760	hypothetical protein ENH_00065760	HG725606.1:214137-214794	8.77095	20.8239	0.421196	0.000491726	0.00158528	DOWN
ENH_00069720	dihydrouridine synthase domain-containing protein, putative	HG722952.1:116203-119535	253.898	69.2822	3.66469	2.98e-10	1.84e-09	UP	ENH_00055620	hypothetical protein, conserved	HG725570.1:16615-18634	1.82965	20.8517	0.0877458	1.55e-07	7.59e-07	DOWN
ENH_00030300	hypothetical protein, conserved	HG722623.1:136202-140679	254.114	39.9788	6.35622	1.57e-20	1.77e-19	UP	ENH_00061640	hypothetical protein, conserved	HG725630.1:8359-10052	8.44403	20.8813	0.404382	0.000491726	0.00158528	DOWN
ENH_00027430	hypothetical protein, conserved	HG722611.1:21461-22262	254.246	100.794	2.52243	0.000157759	0.000548678	UP	ENH_00012760	hypothetical protein, conserved	HG723282.1:29722-34990	5.95828	21.0154	0.28352	1.61e-05	6.37e-05	DOWN
ENH_00017900	hypothetical protein, conserved	HG723519.1:48774-53349	254.362	32.8664	7.73927	6.6e-24	8.61e-23	UP	ENH_00059510	protein transport protein Sec23, putative	HG722901.1:19485-25348	8.75388	21.0252	0.416352	0.000274141	0.000920633	DOWN
ENH_00044110	exosome component 10, putative	HG722809.1:41445-46830	256.467	104.086	2.46399	0.000345311	0.00114511	UP	ENH_00045380	acetyltransferase domain-containing protein, putative	HG722832.1:11462-16092	7.74198	21.0509	0.367774	0.000103599	0.000370748	DOWN
ENH_00081920	Chromosome I, complete genome, related	HG725847.1:35868-36981	257.664	89.421	2.88147	1.84e-06	8.09e-06	UP	ENH_00043530	hypothetical protein, conserved	HG725001.1:7814-14428	8.63233	21.1703	0.407757	0.000274141	0.000920633	DOWN
ENH_00067110	SAG family member	HG722938.1:9749-10883	259.587	11.3611	22.8488	4.04e-39	8.86e-38	UP	ENH_00061530	TATA-box binding protein, putative	HG722911.1:3642-7463	7.36146	21.1892	0.347416	0.000103599	0.000370748	DOWN
ENH_00063490	small heat shock protein 20, putative	HG725652.1:85749-88611	260.827	15.4125	16.9231	9.39e-36	1.85e-34	UP	ENH_00078230	hypothetical protein ENH_00078230, partial	HG723000.1:0-635	5.27026	21.2278	0.248272	1.61e-05	6.37e-05	DOWN
ENH_00061830	trypsin, putative	HG725630.1:122133-126902	263.355	59.4349	4.43098	4.18e-14	3.31e-13	UP	ENH_00006730	hypothetical protein, conserved	HG722368.1:71924-74609	7.19832	21.2908	0.338095	0.000103599	0.000370748	DOWN
ENH_00081990	hypothetical protein, conserved	HG725847.1:75897-77304	263.732	107.417	2.45522	0.000333505	0.00110894	UP	ENH_00077340	hypothetical protein ENH_00077340	HG725857.1:1219-2047	6.7415	21.3394	0.315918	5.62e-05	0.000207104	DOWN
ENH_00018830	SAG family member	HG722498.1:9314-10443	263.949	15.4879	17.0423	1.94e-36	3.92e-35	UP	ENH_00024360	CMGC kinase, putative	HG723691.1:5306-8271	2.40104	21.4029	0.112183	3.41e-07	1.62e-06	DOWN
ENH_00020530	hypothetical protein, conserved	HG722495.1:95281-97156	263.99	89.2607	2.95752	7.18e-07	3.28e-06	UP	ENH_00036460	hypothetical protein, conserved	HG722746.1:32875-38013	7.59198	21.4396	0.35411	0.000103599	0.000370748	DOWN
ENH_00018090	rhomboid family domain-containing protein, putative	HG722465.1:74152-76462	264.206	26.8801	9.82906	6.81e-29	1.07e-27	UP	ENH_00050290	hypothetical protein ENH_00050290	HG725526.1:19371-20124	4.29014	21.5263	0.199298	7.34e-06	3.02e-05	DOWN
ENH_00080760	Microneme protein 13, related	HG725903.1:48190-48972	265.36	20.7186	12.8078	4.96e-33	8.91e-32	UP	ENH_00065710	PHD-finger domain-containing protein, putative	HG725606.1:189635-192085	2.14022	21.538	0.0993695	3.41e-07	1.62e-06	DOWN
ENH_00024900	hypothetical protein ENH_00024900	HG722587.1:2488-3511	267.509	47.1096	5.67844	6.35e-19	6.64e-18	UP	ENH_00085250	hypothetical protein, conserved	HG726005.1:6627-10718	8.456	21.64	0.390758	0.000274141	0.000920633	DOWN
ENH_00066330	ATP-dependent helicase, putative	HG725685.1:41832-50796	267.657	125.026	2.14081	0.0146172	0.0364569	UP	ENH_00029160	acetyil CoA acetyltransferase/thiolase, putative	HG723967.1:46551-49327	2.51808	21.751	0.115768	3.41e-07	1.62e-06	DOWN
ENH_00028550	Vacuolar transporter chaperone 2, related	HG722606.1:82577-89226	269.249	84.7688	3.17627	1.98e-08	1.04e-07	UP	ENH_00035800	hypothetical protein, conserved	HG722714.1:173178-176995	5.05232	21.7744	0.23203	1.61e-05	6.37e-05	DOWN
ENH_00054240	hypothetical protein, conserved	HG722879.1:140495-141344	269.29	45.9224	5.86402	6.31e-20	6.9e-19	UP	ENH_00058040	DAHP synthetase, putative	HG725599.1:2491-6656	4.54656	21.9596	0.207042	7.34e-06	3.02e-05	DOWN
ENH_00064390	hypothetical protein, conserved	HG725675.1:20100-20643	270.666	103.253	2.62139	3.15e-05	0.000119571	UP	ENH_00006260	Protein kinase domain-containing protein, related	HG723192.1:5247-9659	5.40417	21.9749	0.245925	1.61e-05	6.37e-05	DOWN
ENH_00031510	hypothetical protein, conserved	HG724033.1:67847-70790	271.406	52.3236	5.18707	1.75e-17	1.68e-16	UP	ENH_00004040	protein kinase (incomplete catalytic triad), putative	HG723123.1:59425-71312	8.93914	21.9861	0.406581	0.000274141	0.000920633	DOWN
ENH_00035120	hypothetical protein, conserved	HG724344.1:44027-45623	271.778	70.8902	3.83379	6.73e-12	4.69e-11	UP	ENH_00060740	hypothetical protein ENH_00060740, partial	HG725626.1:388-1746	2.45029	21.9924	0.111415	3.41e-07	1.62e-06	DOWN
ENH_00000730	hypothetical protein, conserved	HG723048.1:50506-51830	273.532	75.1106	3.64172	7.76e-11	5e-10	UP	ENH_00063240	GTP-binding protein, putative	HG725659.1:987-5374	10.1915	22.0524	0.462149	0.000583417	0.00185349	DOWN
ENH_00065570	hypothetical protein, conserved	HG725606.1:119919-123766	273.824	51.7282	5.29351	4.04e-18	4.02e-17	UP	ENH_00049300	hypothetical protein ENH_00049300, partial	HG722861.1:69-636	4.92516	22.0684	0.223177	3.77e-06	1.61e-05	DOWN
ENH_00026370	acyl-CoA-binding protein, putative	HG723041.1:9771-12213	277.906	95.2062	2.91899	4.89e-07	2.28e-06	UP	ENH_00046880	beta-adaptin-like protein, putative	HG722842.1:36806-48454	9.89216	22.0734	0.448148	0.00025502	0.000859144	DOWN
ENH_00041910	DUF663 domain-containing protein, related	HG724771.1:117472-122060	278.995	82.927	3.36434	1e-09	5.88e-09	UP	ENH_00008770	hypothetical protein ENH_00008770	HG723247.1:6813-16561	2.75928	22.2337	0.124104	1.46e-07	7.18e-07	DOWN
ENH_00014600	hypothetical protein, conserved	HG723412.1:9192-11424	279.457	33.4644	8.35087	2.74e-27	4.05e-26	UP	ENH_00045850	LOW QUALITY PROTEIN: hypothetical protein, conserved	HG725226.1:13491-21350	3.76198	22.3209	0.168541	6.29e-07	2.88e-06	DOWN
ENH_00018940	SAG family member	HG722498.1:48560-49738	280.423	18.9372	14.808	4.97e-37	1.03e-35	UP	ENH_00041600	hypothetical protein ENH_00041600, partial	HG724852.1:887-1830	1.71511	22.3538	0.0767257	2.65e-08	1.37e-07	DOWN
ENH_00035770	hypothetical protein, conserved	HG722714.1:155063-158308	281.813	133.941	2.10401	0.0152613	0.0379105	UP	ENH_00046220	hypothetical protein, conserved	HG722831.1:156095-161981	6.57732	22.3634	0.294111	3.03e-05	0.000115189	DOWN
ENH_00017110	hypothetical protein, conserved	HG723484.1:15012-19284	281.858	102.173	2.75863	3.52e-06	1.51e-05	UP	ENH_00041370	hypothetical protein ENH_00041370	HG724811.1:268-1624	3.85789	22.3738	0.172429	6.29e-07	2.88e-06	DOWN
ENH_00079980	hypothetical protein, conserved	HG725887.1:78131-80222	282.422	49.41	5.71589	4.23e-20	4.68e-19	UP	ENH_00077210	hypothetical protein, conserved	HG725853.1:4741-7804	6.49839	22.4657	0.289258	3.03e-05	0.000115189	DOWN
ENH_00071290	hypothetical protein, conserved	HG725752.1:21132-23286	282.966	53.8027	5.25933	1.19e-18	1.22e-17	UP	ENH_00053740	LOW QUALITY PROTEIN: hypothetical protein, conserved	HG725554.1:14980-16764	7.96815	22.5391	0.353526	5.41e-05	0.0001997	DOWN
ENH_00031580	DnaJ domain-containing protein, putative	HG724033.1:105421-109602	283.27	79.9723	3.5421	8.6e-11	5.52e-10	UP	ENH_00040950	SET domain-containing protein / Bromodomain-containing protein, putative	HG723858.1:159931-178362	8.66462	22.6432	0.382659	0.000152954	0.000532968	DOWN
ENH_00049960	hypothetical protein ENH_00049960, partial	HG722864.1:124-4826	283.609	122.64	2.31253	0.00107116	0.00329707	UP	ENH_00083500	protein phosphatase 2C, putative, partial	HG725961.1:98-3303	8.95768	22.69	0.394785	0.000152954	0.000532968	DOWN
ENH_00061790	hypothetical protein, conserved	HG725630.1:101578-104422	285.712	81.8041	3.49264	1.58e-10	9.95e-10	UP	ENH_00013760	DNA-directed RNA polymerase III largest subunit, putative	HG723394.1:3354-6063	8.24369	22.9664	0.358946	0.000152954	0.000532968	DOWN
ENH_00052180	hypothetical protein, conserved	HG725542.1:17632-19135	286.339	88.6811	3.22886	3.92e-09	2.19e-08	UP	ENH_00042160	hypothetical protein, conserved	HG724878.1:30277-32254	6.47766	23.0374	0.28118	1.65e-05	6.52e-05	DOWN
ENH_00048680	cyclophilin, putative	HG725422.1:37555-39409	286.414	99.7952	2.87002	4.44e-07	2.08e-06	UP	ENH_00073160	Tyrosine kinase-like (TKL) protein, putative, partial	HG725783.1:14477-18272	5.16878	23.1208	0.223555	3.85e-06	1.64e-05	DOWN
ENH_00018080	hypothetical protein, conserved	HG722465.1:69576-71022	292.964	25.5746	11.4553	4.35e-34	8.13e-33	UP	ENH_00058070	aspartate aminotransferase, putative	HG725599.1:19849-23502	4.44562	23.1599	0.191953	1.02e-06	4.6e-06	DOWN
ENH_00001080	PHD-finger domain-containing protein, putative	HG723058.1:58723-60848	297.175	86.1589	3.44915	1.45e-10	9.13e-10	UP	ENH_00017620	hypothetical protein ENH_00017620	HG723512.1:2349-3126	5.26507	23.2192	0.226755	3.85e-06	1.64e-05	DOWN
ENH_00076600	26S protease regulatory subunit 6a, putative	HG725838.1:101866-106205	297.424	61.0945	4.86826	1.08e-17	1.05e-16	UP	ENH_00072860	hypothetical protein, conserved	HG725765.1:81255-83694	11.4358	23.2659	0.491526	0.00080618	0.00251592	DOWN
ENH_00017640	SAG family member	HG723514.1:3270-4438	300.392	43.3401	6.93104	1.78e-25	2.47e-24	UP	ENH_00073060	hypothetical protein, conserved	HG722976.1:4812-5502	5.43782	23.2747	0.233637	3.85e-06	1.64e-05	DOWN
ENH_00002840	hypothetical protein, conserved	HG722340.1:31207-38025	301.87	137.23	2.19974	0.00433952	0.0120245	UP	ENH_00005720	hypothetical protein ENH_00005720	HG723179.1:10017-10299	10.785	23.2893	0.463088	0.000336896	0.00111921	DOWN
ENH_00015420	glycerol-3-phosphate dehydrogenase, putative	HG722462.1:61770-64610	303.963	43.1122	7.05051	7.59e-26	1.07e-24	UP	ENH_00059470	hypothetical protein ENH_00059470	HG722900.1:17598-18498	11.1319	23.3258	0.477236	0.00080618	0.00251592	DOWN
ENH_00081930	DNA-directed RNA polymerase II subunit RPB2, putative	HG725847.1:38910-45663	305.885	47.6289	6.42226	2.66e-24	3.52e-23	UP	ENH_00085010	hypothetical protein, conserved	HG725993.1:11227-12949	6.37749	23.3879	0.272683	1.65e-05	6.52e-05	DOWN
ENH_00052630	structure specific recognition protein I, putative	HG725537.1:114390-117620	305.991	127.572	2.39857	0.000244287	0.000825232	UP	ENH_00004870	hypothetical protein ENH_00004870	HG723147.1:80693-84023	4.08257	23.4054	0.174429	1.02e-06	4.6e-06	DOWN
ENH_00078360	SAG family member	HG725864.1:1471-3107	308.001	33.4599	9.20508	5.68e-32	9.93e-31	UP	ENH_00051160	lysine decarboxylase domain-containing protein, putative, partial	HG725530.1:136-2608	3.16407	23.4746	0.134787	2.78e-07	1.32e-06	DOWN
ENH_00029800	iron-sulfur cluster assembly accessory domain containing protein, putative	HG722645.1:14689-15843	308.556	115.469	2.6722	3.92e-06	1.67e-05	UP	ENH_00086210	hypothetical protein, conserved	HG723020.1:204434-207219	10.8076	23.5253	0.459403	0.000336896	0.00111921	DOWN
ENH_00051000	LOW QUALITY PROTEIN: U5 snRNP-associated 102 kDa protein, putative	HG722790.1:246865-252188	309.364	71.5724	4.32239	6.66e-16	5.91e-15	UP	ENH_00079190	hypothetical protein ENH_00079190, partial	HG725880.1:82-645	8.30995	23.6556	0.351289	8.57e-05	0.000308482	DOWN
ENH_00011100	hypothetical protein, conserved	HG723310.1:41673-44815	310.287	122.205	2.53907	2.51e-05	9.69e-05	UP	ENH_00026030	hypothetical protein, conserved	HG723770.1:2403-4351	6.93378	23.6938	0.292641	1.65e-05	6.52e-05	DOWN
ENH_00077410	hypothetical protein, conserved	HG725848.1:7599-11758	311.542	112.009	2.7814	8.64e-07	3.91e-06	UP	ENH_00010840	hypothetical protein ENH_00010840	HG723302.1:27114-27789	1.99287	23.6976	0.0840959	1.09e-08	5.84e-08	DOWN
ENH_00032280	hypothetical protein ENH_00032280, partial	HG724184.1:0-794	311.792	76.2817	4.08738	1.12e-14	9.1e-14	UP	ENH_00009060	hypothetical protein, conserved	HG723255.1:52033-56182	4.70652	23.7939	0.197804	1.02e-06	4.6e-06	DOWN
ENH_00017090	hypothetical protein, conserved	HG723484.1:9115-10398	311.792	81.0464	3.84708	2.92e-13	2.2e-12	UP	ENH_00046540	hypothetical protein, conserved	HG725299.1:5121-5772	4.74906	23.8032	0.199514	1.02e-06	4.6e-06	DOWN
ENH_00047010	signal peptidase subunit, putative	HG722842.1:103574-104406	312.211	77.7469	4.01574	1.96e-14	1.57e-13	UP	ENH_00081530	radial spoke 3 protein, putative	HG725924.1:3302-15033	10.8049	23.9938	0.45032	0.000336896	0.00111921	DOWN
ENH_00054210	dihydroorotase protein, putative	HG722879.1:128348-131533	312.403	88.2739	3.53902	1.11e-11	7.67e-11	UP	ENH_00050230	hypothetical protein ENH_00050230, partial	HG725526.1:70-1448	7.76336	24.0508	0.32279	1.47e-05	5.84e-05	DOWN
ENH_00023520	glutaredoxin, putative	HG723717.1:35679-36816	315.286	65.6144	4.80513	1.39e-18	1.42e-17	UP	ENH_00008160	tryptophanyl-tRNA synthetase, putative	HG722378.1:8179-9964	11.9134	24.2455	0.491365	0.000300964	0.00100706	DOWN
ENH_00040450	snRNP protein Lsm5, putative	HG724678.1:64899-65877	315.777	114.009	2.76976	8.07e-07	3.66e-06	UP	ENH_00051560	CAM kinase, CDPK family TgPK6, putative	HG725535.1:24135-26536	6.08023	24.3743	0.249452	4.67e-06	1.97e-05	DOWN
ENH_00027140	hypothetical protein, conserved	HG723869.1:15717-16522	315.951	69.8665	4.52221	2.56e-17	2.45e-16	UP	ENH_00000840	GTP-binding protein lepA, putative	HG723060.1:7667-11261	11.0134	24.4025	0.451323	0.000300964	0.00100706	DOWN
ENH_00050950	hypothetical protein, conserved	HG722790.1:225433-226482	317.509	39.7953	7.97856	5.99e-30	9.78e-29	UP	ENH_00072840	hypothetical protein, conserved	HG725765.1:72286-74385	9.82227	24.4454	0.401804	7.6e-05	0.000276351	DOWN
ENH_00019270	dolichyl-di-phosphooligosaccharide-protein glycotransferase, putative	HG723559.1:13508-20640	318.447	103.966	3.06299	5.07e-09	2.81e-08	UP	ENH_00074320	hypothetical protein, conserved	HG725805.1:15834-16424	8.31303	24.4807	0.339575	4.83e-05	0.000179401	DOWN
ENH_00010150	SAG family member	HG722370.1:111271-112408	319.24	39.4557	8.0911	2.41e-30	4.02e-29	UP	ENH_00027640	hypothetical protein ENH_00027640	HG723898.1:37934-38226	5.81737	24.5183	0.237266	1.89e-06	8.32e-06	DOWN
ENH_00004250	hypothetical protein, conserved	HG723130.1:51696-56626	320.047	60.9158	5.25392	4.81e-21	5.56e-20	UP	ENH_00019870	DNA mismatch repair protein, putative	HG723586.1:91-5290	6.11636	24.6284	0.248346	4.67e-06	1.97e-05	DOWN
ENH_00015550	hypothetical protein, conserved	HG723367.1:61777-67748	321.727	133.952	2.40181	0.000133258	0.00046675	UP	ENH_00076100	hypothetical protein, conserved	HG725830.1:42240-63409	6.77234	24.7665	0.273448	4.67e-06	1.97e-05	DOWN
ENH_00064000	hypothetical protein, conserved	HG722920.1:59161-60482	321.881	60.706	5.30229	3.29e-21	3.82e-20	UP	ENH_00081010	hypothetical protein, conserved	HG725917.1:11003-14364	9.83032	24.9141	0.394569	7.6e-05	0.000276351	DOWN
ENH_00074060	Casein kinase one (CK1) TgCK1a, putative	HG725792.1:11707-13358	324.29	147.876	2.19299	0.00241754	0.00701883	UP	ENH_00053410	WD domain, G-beta repeat-containing protein, putative	HG722880.1:15657-22091	4.08842	24.9175	0.164078	4.65e-07	2.17e-06	DOWN
ENH_00078110	hypothetical protein, conserved	HG722992.1:78725-80175	325.147	131.791	2.46714	4.1e-05	0.000153829	UP	ENH_00073550	hypothetical protein, conserved	HG725789.1:11238-14750	8.95344	24.9622	0.35868	4.83e-05	0.000179401	DOWN
ENH_00011060	hypothetical protein, conserved	HG723310.1:7798-9301	325.376	53.4937	6.08251	1.42e-24	1.91e-23	UP	ENH_00016700	hypothetical protein, conserved	HG722476.1:22663-24077	11.3837	24.9786	0.455738	0.000300964	0.00100706	DOWN
ENH_00062820	programmed cell death protein, putative	HG722917.1:8633-10735	327.142	102.239	3.19978	5.7e-10	3.44e-09	UP	ENH_00066690	hypothetical protein, conserved	HG725698.1:10107-11227	10.1351	24.9979	0.405438	0.00019461	0.000668999	DOWN
ENH_00057900	SFT2-like domain-containing protein, putative	HG725590.1:89752-90792	328.33	88.7547	3.6993	3.22e-13	2.42e-12	UP	ENH_00039290	excision repair protein rad15, putative	HG724668.1:37120-38098	9.81254	24.9996	0.392508	7.6e-05	0.000276351	DOWN
ENH_00019300	hypothetical protein, conserved	HG723559.1:32884-35668	331.45	143.47	2.31024	0.000463937	0.0015042	UP	ENH_00006530	hypothetical protein, conserved	HG723202.1:3068-7290	5.04085	25.0167	0.201499	9.37e-07	4.23e-06	DOWN
ENH_00050810	nifU protein, putative	HG722790.1:114561-116008	334.475	163.965	2.03992	0.0186045	0.0456947	UP	ENH_00032710	hypothetical protein ENH_00032710	HG722675.1:42148-43822	12.1969	25.1972	0.484058	0.00038258	0.00126194	DOWN
ENH_00081940	exosome complex exonuclease, putative	HG725847.1:46749-47976	334.832	109.478	3.05844	3.65e-09	2.05e-08	UP	ENH_00063600	hypothetical protein ENH_00063600, partial	HG725663.1:1-1308	7.13658	25.2936	0.28215	7.66e-06	3.14e-05	DOWN
ENH_00008540	uncharacterized ACR, YagE family COG1723 domain-containing protein, putative	HG723242.1:19969-23340	336.067	37.1217	9.05311	3.54e-34	6.65e-33	UP	ENH_00076960	hypothetical protein, conserved	HG725758.1:196246-196882	9.52644	25.4224	0.374726	4.14e-05	0.000155181	DOWN
ENH_00025060	DEAD/DEAH box helicase, putative	HG723788.1:6415-10091	336.428	47.8834	7.02598	8.24e-29	1.29e-27	UP	ENH_00071870	hypothetical protein, conserved	HG725759.1:3772-5101	6.62956	25.4671	0.260319	2.27e-06	9.89e-06	DOWN
ENH_00001160	hypothetical protein, conserved	HG722323.1:9912-10308	337.432	111.227	3.03372	4.5e-09	2.5e-08	UP	ENH_00059910	putative diphthamide synthesis domain-containing protein	HG722899.1:136343-138960	10.7255	25.562	0.419588	0.000112752	0.000400218	DOWN
ENH_00062890	LOW QUALITY PROTEIN: hypothetical protein ENH_00062890	HG722917.1:59853-60263	338.016	78.4136	4.31068	3.31e-17	3.14e-16	UP	ENH_00074020	molybdenum cofactor synthesis protein, putative	HG725802.1:3487-7062	10.8658	25.7585	0.421834	0.000112752	0.000400218	DOWN
ENH_00070120	hypothetical protein, conserved	HG722954.1:50822-51854	338.86	21.4792	15.7762	3.04e-45	7.61e-44	UP	ENH_00060700	hypothetical protein ENH_00060700	HG725622.1:10969-12406	10.9302	25.8719	0.422474	0.000112752	0.000400218	DOWN
ENH_00039510	TPR domain-containing protein, putative	HG724583.1:122985-124839	339.681	151.618	2.24037	0.00112935	0.00345182	UP	ENH_00059450	Phospholipid-translocating P-type ATPase, flippase family protein, expressed, related, partial	HG722900.1:122-1927	2.35107	25.8932	0.0907987	1.12e-08	5.99e-08	DOWN
ENH_00017100	hypothetical protein, conserved	HG723484.1:11234-13700	340.192	113.646	2.99344	5.54e-09	3.05e-08	UP	ENH_00034000	hypothetical protein ENH_00034000, partial	HG724292.1:74-2296	12.3527	25.8935	0.477058	0.00038258	0.00126194	DOWN
ENH_00055130	hypothetical protein, conserved	HG722882.1:151484-152172	341.627	159.374	2.14356	0.0043485	0.0120404	UP	ENH_00020190	GTP-binding protein, putative	HG722519.1:42862-45339	11.2376	25.9294	0.433392	0.000170265	0.000590237	DOWN
ENH_00041280	SAG family member, partial	HG724802.1:154-325	342.206	120.031	2.85098	7.27e-08	3.66e-07	UP	ENH_00059060	hypothetical protein, conserved	HG722867.1:221265-223368	10.2004	25.9477	0.393114	0.000112752	0.000400218	DOWN
ENH_00077480	myosin light chain TgMLC1, putative	HG725848.1:40114-41307	343.673	47.6114	7.21829	6.28e-30	1.02e-28	UP	ENH_00061860	hypothetical protein ENH_00061860	HG725630.1:144785-145184	11.2766	26.0361	0.433114	9.6e-05	0.000344537	DOWN
ENH_00050330	nuclear movement domain-containing protein, putative	HG725520.1:14930-16846	345.008	85.97	4.01312	6.27e-16	5.58e-15	UP	ENH_00077270	hypothetical protein ENH_00077270	HG725855.1:2248-4417	4.49202	26.0572	0.172391	9.42e-08	4.68e-07	DOWN
ENH_00031430	hypothetical protein, conserved	HG724033.1:24031-25930	347.251	42.4374	8.18266	3.31e-33	5.98e-32	UP	ENH_00078720	hypothetical protein, conserved, partial	HG725874.1:85-2113	4.31018	26.175	0.164668	9.42e-08	4.68e-07	DOWN
ENH_00001760	hypothetical protein ENH_00001760	HG723074.1:73134-74367	347.741	23.1224	15.0391	3.21e-45	8.03e-44	UP	ENH_00013250	hypothetical protein, conserved, partial	HG723377.1:1-5738	6.77539	26.2091	0.258513	1.1e-06	4.92e-06	DOWN
ENH_00064040	hypothetical protein, conserved	HG722920.1:75474-79695	349.89	53.9753	6.48241	6.54e-28	9.83e-27	UP	ENH_00028110	hypothetical protein ENH_00028110, partial	HG723934.1:227-2680	3.95976	26.3541	0.150252	2.32e-08	1.21e-07	DOWN
ENH_00061510	syntaxin, putative	HG725635.1:5873-9422	350.242	168.839	2.07441	0.00996375	0.0259414	UP	ENH_00013400	serine/threonine protein phosphatase, putative	HG722433.1:54764-65649	11.7812	26.3852	0.446508	9.6e-05	0.000344537	DOWN
ENH_00012050	AGC kinase, putative, partial	HG723349.1:128-3643	350.252	20.1063	17.42	2.67e-48	7.49e-47	UP	ENH_00031830	protein phosphatase 2C, putative, partial	HG724132.1:267-2130	3.5946	26.6056	0.135107	2.32e-08	1.21e-07	DOWN
ENH_00045320	MRP protein, putative	HG722823.1:167123-171077	350.821	63.323	5.54018	6.91e-24	8.99e-23	UP	ENH_00041350	hypothetical protein, conserved	HG724801.1:30677-35712	9.19305	26.6177	0.345374	2.25e-05	8.76e-05	DOWN
ENH_00064240	hypothetical protein ENH_00064240	HG725671.1:1581-2016	351.709	153.67	2.28873	0.000412042	0.00135011	UP	ENH_00063040	hypothetical protein, conserved	HG722917.1:134826-139002	9.65478	26.6928	0.3617	2.25e-05	8.76e-05	DOWN
ENH_00026470	YLR143W-like protein, related	HG723041.1:73969-77052	353.759	97.4704	3.6294	1.43e-13	1.1e-12	UP	ENH_00049150	hypothetical protein, conserved	HG725515.1:10113-17442	7.5021	26.911	0.278774	4.03e-06	1.71e-05	DOWN
ENH_00038300	hypothetical protein, conserved	HG724488.1:140020-142687	358.031	42.7072	8.38339	6.1e-35	1.17e-33	UP	ENH_00075260	hypothetical protein, conserved	HG725822.1:3661-6867	7.4227	26.9299	0.27563	4.03e-06	1.71e-05	DOWN
ENH_00085790	hypothetical protein, conserved	HG723039.1:43741-44638	362.384	172.055	2.10621	0.0065882	0.0176614	UP	ENH_00020420	hypothetical protein, conserved	HG722495.1:27441-58378	10.3042	26.9398	0.38249	6.57e-05	0.000241122	DOWN
ENH_00030560	hypothetical protein, conserved	HG724052.1:28769-32541	364.458	86.9326	4.19242	8.02e-18	7.87e-17	UP	ENH_00017750	ulp1 protease family, C-terminal catalytic domain-containing protein, putative	HG723508.1:38222-42823	11.8314	26.9407	0.439165	9.6e-05	0.000344537	DOWN
ENH_00051650	hypothetical protein, conserved	HG725527.1:44650-45909	364.839	28.5069	12.7983	1.09e-44	2.69e-43	UP	ENH_00017600	hypothetical protein ENH_00017600, partial	HG723511.1:1-1159	5.13998	26.9818	0.190498	4.68e-07	2.19e-06	DOWN
ENH_00078440	SAG family member	HG725864.1:27894-29494	365.732	54.2221	6.74507	7.04e-30	1.15e-28	UP	ENH_00048240	-	HG725450.1:4111-7789	13.5012	27.0765	0.498632	0.000194035	0.000667644	DOWN
ENH_00058950	RNA-binding motif protein, X-linked 2, related	HG722867.1:178311-180490	367.481	68.3265	5.37831	2.86e-24	3.78e-23	UP	ENH_00085840	hypothetical protein, conserved	HG723039.1:70423-71380	6.23239	27.2254	0.228918	5.33e-07	2.47e-06	DOWN
ENH_00067340	acetyltransferase domain-containing protein, putative	HG722941.1:11993-14386	368.964	76.695	4.8108	1.56e-21	1.83e-20	UP	ENH_00060860	hypothetical protein, conserved	HG725628.1:15460-15652	1e-05	27.2631	3.67e-07	3.19e-11	2.12e-10	DOWN
ENH_00056540	mitochondrial carrier domain-containing protein, putative	HG725573.1:84544-86421	370.39	86.5071	4.28161	1.51e-18	1.54e-17	UP	ENH_00041470	hypothetical protein, conserved	HG722795.1:16045-17722	11.7738	27.268	0.431781	5.41e-05	0.000199616	DOWN
ENH_00032990	hypothetical protein ENH_00032990, partial	HG722696.1:610-2498	373.294	130.945	2.85077	1.11e-08	5.95e-08	UP	ENH_00004920	proteasome PCI domain-containing protein, putative	HG723158.1:3993-6550	11.3443	27.3901	0.414175	5.41e-05	0.000199616	DOWN
ENH_00057810	hypothetical protein, conserved	HG725590.1:39538-41800	374.998	46.6015	8.04691	3.01e-35	5.85e-34	UP	ENH_00025680	AFR552Cp, related, related	HG723832.1:25282-27092	9.41033	27.4017	0.343421	1.23e-05	4.95e-05	DOWN
ENH_00010190	SAG family member	HG722370.1:132929-134861	375.17	15.9354	23.5432	2.23e-57	7.37e-56	UP	ENH_00055250	hypothetical protein, conserved	HG725565.1:20251-24982	13.3179	27.4604	0.484986	0.000194035	0.000667644	DOWN
ENH_00018810	SAG family member	HG722498.1:4640-5811	378.052	9.30365	40.6348	2.96e-64	1.16e-62	UP	ENH_00068570	hypothetical protein, conserved	HG722947.1:26423-26831	10.7662	27.4747	0.391859	2.19e-05	8.53e-05	DOWN
ENH_00033520	hypothetical protein, conserved	HG724249.1:24896-26006	378.354	113.639	3.32944	2.25e-12	1.6e-11	UP	ENH_00044920	FF domain-containing protein, putative, partial	HG725136.1:1-1527	7.73367	27.5321	0.280896	2.14e-06	9.35e-06	DOWN
ENH_00062830	hypothetical protein, conserved	HG722917.1:12262-19179	379.995	161.096	2.35881	8e-05	0.000289487	UP	ENH_00026040	hypothetical protein, conserved	HG723770.1:4481-6251	7.95051	27.6628	0.287408	2.14e-06	9.35e-06	DOWN
ENH_00048860	TLD protein, related	HG725422.1:148155-149445	380.457	66.0915	5.75652	9.38e-27	1.36e-25	UP	ENH_00045620	hypothetical protein, conserved, partial	HG725199.1:1-1316	8.51779	27.677	0.307757	4.06e-06	1.72e-05	DOWN
ENH_00029980	SAG family member	HG724026.1:274-1287	380.52	29.3648	12.9584	1.32e-46	3.49e-45	UP	ENH_00030940	hypothetical protein ENH_00030940, partial	HG724094.1:1-3148	10.238	27.7238	0.369286	2.19e-05	8.53e-05	DOWN
ENH_00006970	integral membrane protein, putative	HG723122.1:123146-126328	381.032	54.7812	6.95552	3.07e-32	5.44e-31	UP	ENH_00055240	hypothetical protein, conserved	HG725565.1:13844-16268	6.26326	27.7628	0.225599	5.33e-07	2.47e-06	DOWN
ENH_00082500	mitochondrial 2-oxoglutarate/malate carrier protein, putative	HG725929.1:71796-73259	385.751	152.281	2.53315	2.97e-06	1.28e-05	UP	ENH_00046920	hypothetical protein, conserved	HG722842.1:68986-71107	7.77883	27.846	0.279352	2.14e-06	9.35e-06	DOWN
ENH_00013800	SAG family member	HG722442.1:12737-13905	385.898	41.2029	9.3658	1.05e-39	2.35e-38	UP	ENH_00086390	hypothetical protein, conserved	HG722878.1:3627-11727	6.63778	27.8659	0.238204	5.33e-07	2.47e-06	DOWN
ENH_00029310	hypothetical protein, conserved	HG722638.1:4984-6395	387.083	53.3185	7.25983	9.58e-34	1.76e-32	UP	ENH_00008400	hypothetical protein ENH_00008400	HG723244.1:8033-10009	12.8742	27.896	0.461507	0.000135019	0.000472693	DOWN
ENH_00000260	krr1 family, zinc finger-containing protein, putative	HG722312.1:5747-11244	387.182	158.424	2.44396	1.24e-05	4.98e-05	UP	ENH_00042830	hypothetical protein, conserved	HG722798.1:9243-12394	10.1084	27.8962	0.362358	2.19e-05	8.53e-05	DOWN
ENH_00049830	hypothetical protein, conserved	HG725512.1:139608-142470	387.45	105.034	3.68881	3.58e-15	3.05e-14	UP	ENH_00049200	hypothetical protein, conserved	HG722860.1:11824-13508	5.71382	27.909	0.20473	2.38e-07	1.14e-06	DOWN
ENH_00017840	hypothetical protein, conserved	HG723519.1:10623-11752	391.64	149.413	2.62119	5.18e-07	2.41e-06	UP	ENH_00064920	hypothetical protein, conserved	HG725682.1:11276-13049	9.47287	28.0539	0.337667	6.78e-06	2.8e-05	DOWN
ENH_00045080	ATP-dependent RNA helicase, putative	HG722823.1:23079-24997	399.41	101.877	3.92051	1.63e-17	1.57e-16	UP	ENH_00079630	hypothetical protein ENH_00079630, partial	HG723008.1:3609-5373	12.0681	28.0546	0.430165	8.07e-05	0.000291615	DOWN
ENH_00069120	CAMP-dependent protein kinase regulatory subunit, putative	HG722949.1:102771-107607	399.486	70.2133	5.68961	8.72e-28	1.31e-26	UP	ENH_00056020	hypothetical protein, conserved, partial	HG725574.1:880-3513	8.60786	28.1866	0.305388	2.08e-06	9.11e-06	DOWN
ENH_00056560	mitosis protein, putative	HG725573.1:92661-93977	402.401	93.6133	4.29855	3.87e-20	4.29e-19	UP	ENH_00035810	hypothetical protein, conserved	HG722714.1:179593-183267	10.9034	28.2279	0.386263	1.17e-05	4.71e-05	DOWN
ENH_00010780	cell differentiation protein rcd1, putative	HG723292.1:80107-81025	403.906	160.154	2.52199	2.18e-06	9.5e-06	UP	ENH_00047300	hypothetical protein, conserved	HG725351.1:5227-6832	9.65653	28.3731	0.340341	6.78e-06	2.8e-05	DOWN
ENH_00034340	RNA binding motif-containing protein, putative	HG722695.1:168796-170680	405.627	121.344	3.34279	3.37e-13	2.52e-12	UP	ENH_00052340	inositol polyphosphate kinase domain-containing protein, putative, partial	HG725543.1:28995-29539	4.05329	28.4063	0.14269	1.87e-08	9.82e-08	DOWN
ENH_00017910	tRNA-splicing endonuclease positive effector protein, putative	HG723519.1:54038-60581	406.27	85.3493	4.76009	3.55e-23	4.44e-22	UP	ENH_00054420	LOW QUALITY PROTEIN: zinc finger (C3HC4 type) / FHA domain-containing protein, putative	HG722883.1:23388-26707	7.62849	28.4593	0.268049	1.15e-06	5.13e-06	DOWN
ENH_00003880	OSJNBa0042D13.18 protein, related	HG722346.1:4960-6451	407.492	71.787	5.6764	1.85e-28	2.84e-27	UP	ENH_00075330	hypothetical protein ENH_00075330, partial	HG725824.1:15798-17064	12.0621	28.479	0.423544	8.07e-05	0.000291615	DOWN
ENH_00060450	hypothetical protein, conserved	HG722903.1:58695-60455	409.628	87.4391	4.68472	6.27e-23	7.8e-22	UP	ENH_00042010	hypothetical protein, conserved	HG724869.1:7648-13406	7.6013	28.4942	0.266767	1.15e-06	5.13e-06	DOWN
ENH_00034200	fumarase, putative	HG722695.1:81677-85675	410.97	114.34	3.59428	2.88e-15	2.46e-14	UP	ENH_00017210	hypothetical protein, conserved, partial	HG723493.1:0-2307	4.38041	28.5196	0.153593	1.87e-08	9.82e-08	DOWN
ENH_00066320	DNA repair enzyme, putative	HG725685.1:37339-39396	411.332	122.819	3.34909	1.73e-13	1.32e-12	UP	ENH_00016380	hypothetical protein ENH_00016380, partial	HG723462.1:5526-6422	12.9541	28.6299	0.452468	8.07e-05	0.000291615	DOWN
ENH_00039390	ATP-dependent RNA helicase, putative	HG724583.1:54293-56568	412.275	181.293	2.27408	0.000167061	0.000579944	UP	ENH_00074420	LysM domain domain-containing protein, putative	HG725807.1:16930-17818	8.73283	28.6408	0.304909	2.08e-06	9.11e-06	DOWN
ENH_00008640	SAG family member	HG722385.1:2821-3994	413.036	27.374	15.0886	4.68e-54	1.45e-52	UP	ENH_00007810	hypothetical protein, conserved, partial	HG723229.1:8234-9191	3.61676	28.6811	0.126103	4.33e-09	2.41e-08	DOWN
ENH_00008660	SAG family member	HG722385.1:7638-8813	413.216	26.3045	15.7089	6.49e-55	2.09e-53	UP	ENH_00011380	hypothetical protein ENH_00011380	HG723319.1:66054-66186	1e-05	28.6825	3.49e-07	1.25e-11	8.62e-11	DOWN
ENH_00053170	ctr copper transporter domain-containing protein, putative	HG722873.1:32277-32856	413.388	69.7223	5.92906	3.5e-30	5.75e-29	UP	ENH_00041440	hypothetical protein, conserved	HG722794.1:35983-37748	10.9374	28.6995	0.381101	1.17e-05	4.71e-05	DOWN
ENH_00082550	peptidyl-prolyl cis-trans isomerase H, putative	HG725929.1:89296-90617	414.304	99.1173	4.17994	8.36e-20	9.08e-19	UP	ENH_00011840	hypothetical protein ENH_00011840	HG723343.1:4426-6325	10.4697	28.7003	0.364794	1.17e-05	4.71e-05	DOWN
ENH_00064020	erv1-alr family domain-containing protein, conserved, putative	HG722920.1:68166-68693	414.866	148.319	2.79712	6.81e-09	3.72e-08	UP	ENH_00004650	zinc finger (C3HC4 RING finger) protein, putative	HG723152.1:1381-10798	2.72296	28.7249	0.0947944	8.29e-10	4.93e-09	DOWN
ENH_00030250	pinin/SDK/memA/ domain-containing protein, putative	HG722623.1:121005-123035	415.553	179.29	2.31777	7.11e-05	0.000258788	UP	ENH_00032310	XPA-binding protein, putative	HG724186.1:724-1411	6.98387	28.7251	0.243128	2.58e-07	1.24e-06	DOWN
ENH_00015460	hypothetical protein, conserved	HG723367.1:13244-14141	415.646	72.0551	5.76845	3.92e-29	6.25e-28	UP	ENH_00022470	hypothetical protein, conserved	HG723681.1:55264-55825	11.9894	28.8997	0.414862	3.05e-05	0.000115816	DOWN
ENH_00027160	ribosomal RNA large subunit methyltransferase J, putative	HG723869.1:19157-20940	418.279	140.581	2.97536	1.6e-10	1.01e-09	UP	ENH_00038770	ABC transporter protein, putative	HG722765.1:26345-34666	4.359	28.9876	0.150375	1.87e-08	9.82e-08	DOWN
ENH_00032530	hypothetical protein, conserved	HG724203.1:13409-15672	421.817	174.529	2.41689	9.13e-06	3.73e-05	UP	ENH_00050640	hypothetical protein, conserved	HG722790.1:20055-20604	6.39152	29.0859	0.219746	1.26e-07	6.18e-07	DOWN
ENH_00025820	DNA-directed RNA polymerase I subunit RPA2, putative	HG723841.1:16739-19873	424.635	97.5165	4.35449	1.85e-21	2.16e-20	UP	ENH_00083030	anaphase-promoting complex subunit 10 domain-containing protein, putative	HG725950.1:9584-13206	12.5827	29.1475	0.431691	2.81e-05	0.000107752	DOWN
ENH_00003110	hypothetical protein, conserved	HG723112.1:7266-8240	430.428	140.968	3.05337	1.35e-11	9.27e-11	UP	ENH_00085530	hypothetical protein, conserved, partial	HG726011.1:0-864	11.889	29.2582	0.406348	1.72e-05	6.8e-05	DOWN
ENH_00049570	DNA-directed RNA polymerases III, 39 kDa polypeptide, putative	HG725512.1:4957-7800	433.167	190.372	2.27537	0.000105004	0.000374871	UP	ENH_00062770	hypothetical protein ENH_00062770	HG722919.1:13458-14109	9.11317	29.2592	0.311463	3.77e-06	1.61e-05	DOWN
ENH_00008650	SAG family member	HG722385.1:5540-6417	435.988	12.4545	35.0065	7.59e-72	3.39e-70	UP	ENH_00067700	hypothetical protein, conserved	HG725709.1:15334-16900	8.27666	29.3694	0.281812	1.07e-06	4.77e-06	DOWN
ENH_00047990	hypothetical protein, conserved	HG725332.1:161274-163829	437.016	111.219	3.92933	5.94e-19	6.22e-18	UP	ENH_00027040	hypothetical protein, conserved	HG723859.1:46097-50829	14.5997	29.5166	0.494627	0.000151524	0.000529478	DOWN
ENH_00067090	SAG family member	HG722938.1:4851-5995	438.507	11.5428	37.9897	9.67e-74	4.48e-72	UP	ENH_00051980	hypothetical protein, conserved, partial	HG725540.1:0-507	4.54411	29.5668	0.15369	8.25e-09	4.47e-08	DOWN
ENH_00070190	hypothetical protein, conserved	HG722954.1:87014-91119	440.014	77.0796	5.70857	1.1e-30	1.88e-29	UP	ENH_00016730	hypothetical protein, conserved	HG722476.1:43749-48167	12.6147	29.603	0.426129	2.81e-05	0.000107752	DOWN
ENH_00043490	SAG family member	HG724999.1:805-1394	440.986	78.1784	5.64077	3.62e-30	5.95e-29	UP	ENH_00012880	ribosomal protein L19, putative	HG723282.1:97780-101375	12.6586	29.7567	0.425403	2.81e-05	0.000107752	DOWN
ENH_00075160	inosine-5\'-monophosphate dehydrogenase, putative	HG725812.1:68403-70927	442.527	90.3274	4.89914	5.92e-26	8.33e-25	UP	ENH_00033200	hypothetical protein ENH_00033200, partial	HG724231.1:479-1359	5.34203	29.7974	0.179278	3.13e-08	1.62e-07	DOWN
ENH_00008550	WD domain, G-beta repeat-containing protein, putative	HG723242.1:23899-30414	445.45	123.206	3.61549	1.19e-16	1.1e-15	UP	ENH_00084780	hypothetical protein, conserved	HG725985.1:82469-91112	8.15762	29.8173	0.273587	1.07e-06	4.77e-06	DOWN
ENH_00040780	hypothetical protein, conserved	HG723858.1:75446-79872	445.76	204.933	2.17515	0.000589234	0.00187116	UP	ENH_00021330	ferredoxin, putative	HG723634.1:11075-12160	11.2968	29.8727	0.378165	1.72e-05	6.8e-05	DOWN
ENH_00049380	Chromosome I, complete genome, related	HG722862.1:7457-8942	446.092	192.025	2.32309	3.77e-05	0.00014186	UP	ENH_00027110	Coatomer subunit beta, related, partial	HG723877.1:1-2923	5.02643	29.912	0.168041	3.13e-08	1.62e-07	DOWN
ENH_00004010	WD-repeat protein, putative	HG723123.1:49761-50793	449.741	52.7355	8.52824	7.09e-44	1.72e-42	UP	ENH_00082870	amidohydrolase domain-containing protein, putative	HG725938.1:47999-51385	10.0809	29.9236	0.336888	6.23e-06	2.59e-05	DOWN
ENH_00003910	hypothetical protein, conserved	HG723123.1:1239-3819	449.847	81.5321	5.51742	2.33e-30	3.89e-29	UP	ENH_00015010	tRNA-splicing ligase RtcB homolog, related	HG722455.1:65875-69341	11.1018	29.9885	0.370202	1.72e-05	6.8e-05	DOWN
ENH_00049750	hypothetical protein, conserved	HG725512.1:87647-88397	450.278	163.957	2.74632	3.14e-09	1.77e-08	UP	ENH_00073080	hypothetical protein, conserved, partial	HG722976.1:17309-18773	6.25528	30.1366	0.207564	6.15e-08	3.12e-07	DOWN
ENH_00060200	hypothetical protein, conserved	HG722905.1:16628-17146	451.628	113.251	3.98785	7.28e-20	7.91e-19	UP	ENH_00002770	Expression site-associated gene 10 (ESAG10) protein, related, partial	HG723111.1:10221-11826	13.2232	30.2574	0.437024	3.77e-05	0.000141859	DOWN
ENH_00059540	proteasome PCI domain-containing protein, putative	HG725610.1:16320-19852	453.812	136.076	3.33499	2.01e-14	1.61e-13	UP	ENH_00010000	Transcription factor with AP2 domain(S), related	HG722370.1:13632-17681	4.4862	30.3122	0.148	3.63e-09	2.04e-08	DOWN
ENH_00078380	SAG family member	HG725864.1:8185-9712	454.6	49.7906	9.13024	2.94e-46	7.7e-45	UP	ENH_00074300	choline/ethanolamine kinase, putative, partial	HG725805.1:1-3756	10.9991	30.3703	0.362166	3.32e-06	1.43e-05	DOWN
ENH_00003320	hypothetical protein, conserved	HG723042.1:71928-73233	456.013	48.5709	9.38861	2.32e-47	6.25e-46	UP	ENH_00049290	hypothetical protein, conserved	HG725516.1:30117-31383	9.50351	30.391	0.312708	1.18e-06	5.26e-06	DOWN
ENH_00013660	LETM1 and EF-hand domain-containing protein 2, related	HG722439.1:47037-53747	456.541	103.5	4.41102	1.83e-23	2.31e-22	UP	ENH_00073870	hypothetical protein, conserved	HG725796.1:8150-14756	11.4854	30.4132	0.377645	9.81e-06	3.99e-05	DOWN
ENH_00016960	RNA polymerase, putative	HG723475.1:54943-55828	457.284	153.441	2.98019	2.03e-11	1.37e-10	UP	ENH_00014820	hypothetical protein ENH_00014820, partial	HG723424.1:1-2473	8.58339	30.445	0.281931	5.49e-07	2.53e-06	DOWN
ENH_00054080	mitochondrial import inner membrane translocase subunit Tim17 domain-contraining protein, putative	HG722879.1:71355-72342	461.076	133.495	3.45388	5.98e-16	5.33e-15	UP	ENH_00021480	hypothetical protein ENH_00021480	HG723643.1:136-562	14.5447	30.4599	0.477503	9.24e-05	0.000331965	DOWN
ENH_00054050	hypothetical protein, conserved	HG722879.1:59844-63168	461.675	211.456	2.18331	0.00040759	0.00133907	UP	ENH_00061140	LOW QUALITY PROTEIN: RNA methyltransferase, TrmH family domain-containing protein, putative	HG722907.1:129472-140110	5.40608	30.6704	0.176264	1.42e-08	7.53e-08	DOWN
ENH_00028180	hypothetical protein, conserved	HG723926.1:45729-46440	461.794	69.5542	6.63934	4.72e-37	9.84e-36	UP	ENH_00082820	LOW QUALITY PROTEIN: N-acetylglucosaminylphosphatidylinositol deacetylase, putative	HG725938.1:23615-27640	7.55625	30.742	0.245796	1.58e-07	7.7e-07	DOWN
ENH_00054110	hypothetical protein, conserved	HG722879.1:84000-85588	462.052	133.185	3.46925	4.52e-16	4.06e-15	UP	ENH_00029970	hypothetical protein ENH_00029970	HG724016.1:32206-32514	6.45454	30.7726	0.20975	6.15e-08	3.12e-07	DOWN
ENH_00045260	ww domain U1 zinc finger domain-containing protein, putative	HG722823.1:140317-143314	462.641	185.497	2.49406	6.13e-07	2.81e-06	UP	ENH_00029400	hypothetical protein, conserved	HG722638.1:44591-47048	11.0266	30.8458	0.357475	9.81e-06	3.99e-05	DOWN
ENH_00084090	double-stranded DNA-binding domain-containing protein, putative	HG725980.1:5732-8001	464.812	148.643	3.12704	5.91e-13	4.4e-12	UP	ENH_00078520	LOW QUALITY PROTEIN: vacuolar proton-translocating ATPase subunit, putative	HG725864.1:66122-73529	6.41881	30.9417	0.207449	6.15e-08	3.12e-07	DOWN
ENH_00026550	hypothetical protein, conserved	HG723041.1:111895-113440	469.424	146.968	3.19406	7.45e-14	5.81e-13	UP	ENH_00060270	hypothetical protein, conserved	HG722906.1:10110-14652	11.7123	31.0644	0.377033	5.63e-06	2.35e-05	DOWN
ENH_00039500	hypothetical protein, conserved	HG724583.1:122252-122800	469.787	121.774	3.85786	1.04e-19	1.12e-18	UP	ENH_00009460	hypothetical protein ENH_00009460, partial	HG723270.1:70-791	9.69441	31.0926	0.311792	5.96e-07	2.74e-06	DOWN
ENH_00048880	translation initiation factor SUI1 domain-containing protein, putative	HG725422.1:153060-154492	470.319	57.9502	8.11592	1.78e-44	4.38e-43	UP	ENH_00055300	ARF1-directed GTPase-activating protein, putative	HG725566.1:13505-16445	7.20753	31.2117	0.230924	7.6e-08	3.81e-07	DOWN
ENH_00079210	hypothetical protein, conserved	HG725880.1:3280-6286	470.512	148.436	3.1698	1.62e-13	1.24e-12	UP	ENH_00047640	hypothetical protein, conserved	HG725401.1:6490-8931	12.0529	31.4544	0.383186	8.54e-06	3.5e-05	DOWN
ENH_00036240	exosome complex exonuclease, putative	HG724439.1:4834-7535	473.776	156.512	3.02709	3.06e-12	2.16e-11	UP	ENH_00019710	CAM kinase, CDPK family TgPK1, putative	HG723574.1:15974-17607	8.48181	31.5086	0.26919	2.84e-07	1.36e-06	DOWN
ENH_00083300	hypothetical protein, conserved	HG725948.1:30185-31724	474.649	185.645	2.55676	1.11e-07	5.49e-07	UP	ENH_00044810	hypothetical protein, conserved	HG722829.1:30826-34566	11.1849	31.5091	0.354974	5.63e-06	2.35e-05	DOWN
ENH_00055010	DnaJ domain-containing protein, putative	HG722882.1:72930-77471	476.696	146.097	3.26287	2.01e-14	1.61e-13	UP	ENH_00009550	elongation factor Tu GTP-binding domain-containing protein, putative	HG722396.1:5022-12834	14.209	31.5233	0.450746	3.37e-05	0.000127248	DOWN
ENH_00062880	kelch motif domain-containing protein, putative	HG722917.1:52382-57007	482.374	77.8483	6.19633	1.5e-36	3.07e-35	UP	ENH_00004300	LOW QUALITY PROTEIN: hypothetical protein, conserved	HG723130.1:80068-80578	5.22558	31.6707	0.164997	6.37e-09	3.49e-08	DOWN
ENH_00082170	hypothetical protein, conserved	HG725847.1:168053-169579	485.111	215.101	2.25527	7.1e-05	0.000258677	UP	ENH_00044560	ATP-dependent RNA helicase, putative	HG725095.1:30386-33697	15.69	31.7667	0.493913	7.38e-05	0.000268482	DOWN
ENH_00078090	hypothetical protein, conserved	HG722992.1:70156-71995	486.807	191.027	2.54837	1.07e-07	5.3e-07	UP	ENH_00067820	CAM kinase, CDPK family, putative	HG725712.1:20259-21376	15.6046	31.835	0.490171	7.38e-05	0.000268482	DOWN
ENH_00067780	DnaJ domain-containing protein, putative	HG725711.1:8116-8796	491.109	212.498	2.31112	1.6e-05	6.35e-05	UP	ENH_00080860	hypothetical protein, conserved	HG725913.1:5079-6643	2.90059	31.8422	0.0910926	5.98e-11	3.88e-10	DOWN
ENH_00006880	hypothetical protein, conserved	HG723122.1:71320-71856	492.66	157.491	3.12818	1.01e-13	7.86e-13	UP	ENH_00046640	hypothetical protein ENH_00046640	HG722845.1:4364-5144	7.16632	31.9198	0.22451	7.6e-08	3.81e-07	DOWN
ENH_00038620	hypothetical protein ENH_00038620, partial	HG724602.1:1-1795	494.089	119.361	4.13945	4.33e-23	5.4e-22	UP	ENH_00022110	hypothetical protein ENH_00022110	HG722541.1:2625-2853	9.79853	32.2956	0.303401	3e-07	1.43e-06	DOWN
ENH_00045070	hypothetical protein, conserved	HG722823.1:18175-19387	495.99	204.734	2.42261	1.31e-06	5.85e-06	UP	ENH_00074830	hypothetical protein, conserved	HG725814.1:3729-4492	8.26377	32.5009	0.254263	1.49e-07	7.31e-07	DOWN
ENH_00019280	PsbP-like protein 2, chloroplastic, related	HG723559.1:21177-23802	496.726	131.06	3.79007	6.13e-20	6.72e-19	UP	ENH_00072870	DNA-binding protein, putative	HG725765.1:87489-100878	10.4325	32.5877	0.320136	9.58e-07	4.32e-06	DOWN
ENH_00000880	isoleucine-tRNA synthetase, putative	HG723062.1:1204-2615	498.685	229.132	2.17641	0.000285873	0.00095743	UP	ENH_00021720	hypothetical protein, conserved	HG723650.1:31447-36514	6.18398	32.6055	0.189661	1.52e-08	8.07e-08	DOWN
ENH_00015380	emp24/gp25L/p24 family domain-containing, transmembrane protein, putative	HG722462.1:45281-46604	501.919	146.152	3.43423	8.37e-17	7.82e-16	UP	ENH_00020040	hypothetical protein ENH_00020040, partial	HG723592.1:785-1148	14.9933	32.6385	0.459375	1.91e-05	7.49e-05	DOWN
ENH_00084200	heat shock protein, putative	HG725981.1:11547-13718	503.415	210.797	2.38815	2.04e-06	8.98e-06	UP	ENH_00028000	adenylosuccinate synthetase, putative	HG722616.1:34517-36509	5.91845	32.7539	0.180695	2.85e-09	1.62e-08	DOWN
ENH_00064090	ATP-binding cassette sub-family F member 1, putative	HG722920.1:106822-113655	504.594	240.568	2.09751	0.00133066	0.00403387	UP	ENH_00066210	hypothetical protein, conserved	HG725692.1:6449-12308	4.47801	32.9162	0.136043	6.95e-10	4.16e-09	DOWN
ENH_00049400	hypothetical protein, conserved	HG722862.1:16926-18417	505.912	128.14	3.94812	8.09e-22	9.53e-21	UP	ENH_00068170	hypothetical protein, conserved	HG725714.1:10838-14758	10.427	33.0292	0.31569	5.2e-07	2.41e-06	DOWN
ENH_00072740	hypothetical protein, conserved	HG725765.1:3177-5729	505.924	84.9729	5.95395	7.91e-37	1.63e-35	UP	ENH_00000530	PIK3R4 kinase-related protein (incomplete catalytic triad), putative, partial	HG723050.1:10748-12881	3.5929	33.0681	0.108652	6.13e-11	3.97e-10	DOWN
ENH_00036270	hypothetical protein, conserved	HG724439.1:18609-20375	506.112	106.699	4.74336	1.45e-28	2.23e-27	UP	ENH_00069180	hypothetical protein, conserved	HG725731.1:6104-15074	15.4567	33.1721	0.465955	2.59e-05	9.97e-05	DOWN
ENH_00021260	hypothetical protein, conserved	HG722531.1:2702-3902	508.076	97.231	5.22545	5.07e-32	8.92e-31	UP	ENH_00077080	hypothetical protein, conserved	HG725758.1:242839-248881	8.75238	33.2648	0.263112	7.92e-08	3.96e-07	DOWN
ENH_00065550	hypothetical protein, conserved	HG725606.1:111356-112763	509.364	21.8429	23.3194	5.75e-77	2.82e-75	UP	ENH_00086410	hypothetical protein, conserved	HG725589.1:17257-19354	8.35362	33.2797	0.251012	7.92e-08	3.96e-07	DOWN
ENH_00020680	hypothetical protein, conserved	HG722495.1:196931-198596	511.289	121.59	4.20503	1.84e-24	2.46e-23	UP	ENH_00076470	hypothetical protein, conserved	HG725838.1:7073-23072	15.8854	33.4287	0.475202	2.59e-05	9.97e-05	DOWN
ENH_00032210	hypothetical protein, conserved	HG722689.1:14181-15844	515.543	73.2982	7.0335	2.76e-43	6.52e-42	UP	ENH_00005270	hypothetical protein, conserved	HG723165.1:4019-4976	4.92681	33.5076	0.147036	3.02e-10	1.86e-09	DOWN
ENH_00010870	LSM domain-containing protein, putative	HG723302.1:50077-51554	517.994	238.098	2.17555	0.000239072	0.000811684	UP	ENH_00013390	hypothetical protein, conserved	HG722433.1:49882-52231	10.2621	33.6759	0.304731	5.2e-07	2.41e-06	DOWN
ENH_00078420	SAG family member	HG725864.1:21410-23013	520.392	61.1263	8.51339	3.71e-50	1.09e-48	UP	ENH_00070750	hypothetical protein, conserved	HG725744.1:86561-87017	8.14258	33.686	0.24172	7.92e-08	3.96e-07	DOWN
ENH_00083320	hypothetical protein, conserved	HG725948.1:48306-49580	523.06	134.717	3.88266	4.13e-22	5e-21	UP	ENH_00055490	DNA replication licensing factor MCM4, related, partial	HG725569.1:48-2163	9.03438	33.6973	0.268104	1.52e-07	7.41e-07	DOWN
ENH_00041790	RPB7 like OB fold RNA polymerase subunit, related	HG724771.1:39457-41693	527.144	90.4801	5.82608	2.65e-37	5.56e-36	UP	ENH_00000920	LOW QUALITY PROTEIN: hypothetical protein ENH_00000920	HG723063.1:3224-6010	2.48379	33.7246	0.0736492	1.02e-11	7.09e-11	DOWN
ENH_00003180	hypothetical protein ENH_00003180	HG723112.1:54369-58861	544.486	119.336	4.56263	5.81e-29	9.2e-28	UP	ENH_00076120	NAD binding domain of 6-phosphogluconate dehydrogenase, putative	HG725830.1:67261-70117	5.56405	33.8292	0.164475	1.27e-09	7.42e-09	DOWN
ENH_00023500	RIO1 family domain-containing protein, putative	HG723717.1:26009-28376	548.737	92.7793	5.91443	1.54e-39	3.45e-38	UP	ENH_00071780	CAM kinase, CDPK family, putative	HG722931.1:168164-200922	7.54516	33.8477	0.222915	1.75e-08	9.24e-08	DOWN
ENH_00036750	hypothetical protein, conserved	HG722734.1:54227-54733	551.734	104.201	5.2949	4.76e-35	9.17e-34	UP	ENH_00033800	hypothetical protein ENH_00033800, partial	HG724276.1:1-2341	4.08768	33.9332	0.120463	3.02e-10	1.86e-09	DOWN
ENH_00029420	hypothetical protein ENH_00029420, partial	HG723994.1:148-250	552.492	1e-05	55249200	4.28e-113	3.49e-111	UP	ENH_00031680	hypothetical protein, conserved	HG724033.1:178833-180504	13.3351	33.9332	0.392981	7.52e-06	3.09e-05	DOWN
ENH_00019970	hypothetical protein, conserved	HG723581.1:44529-46597	555.472	117.997	4.70751	4.84e-31	8.31e-30	UP	ENH_00038970	hypothetical protein ENH_00038970, partial	HG722767.1:662-2464	16.5418	34.0328	0.486055	2.21e-05	8.61e-05	DOWN
ENH_00058750	RNA-binding protein, putative	HG722867.1:75604-77621	555.817	110.18	5.04463	2.24e-33	4.09e-32	UP	ENH_00013460	hypothetical protein, conserved, partial	HG723384.1:4704-7479	12.3265	34.066	0.361842	1.45e-06	6.45e-06	DOWN
ENH_00035340	SAG family member	HG722732.1:5444-6597	556.384	125.769	4.42386	1.44e-28	2.23e-27	UP	ENH_00071660	zinc finger (C3HC4 RING finger) protein, putative	HG722931.1:93007-97699	15.7835	34.2422	0.460937	1.54e-05	6.15e-05	DOWN
ENH_00010110	hypothetical protein, conserved	HG722370.1:83288-87452	560.636	86.8152	6.45781	7.98e-44	1.91e-42	UP	ENH_00064780	hypothetical protein, conserved	HG725680.1:11196-22178	5.60032	34.2876	0.163334	5.65e-10	3.42e-09	DOWN
ENH_00006850	hypothetical protein, conserved	HG723122.1:50908-52719	562.002	236.407	2.37726	6.94e-07	3.18e-06	UP	ENH_00033630	proteasome subunit alpha type 6, putative	HG724257.1:17550-20104	11.021	34.3399	0.320939	4.93e-07	2.3e-06	DOWN
ENH_00076590	hypothetical protein, conserved	HG725838.1:94910-97378	563.573	151.191	3.72756	6.8e-22	8.09e-21	UP	ENH_00072430	hypothetical protein, conserved	HG722969.1:105087-114491	12.7183	34.346	0.370299	1.45e-06	6.45e-06	DOWN
ENH_00082140	hypothetical protein, conserved	HG725847.1:150139-151306	564.599	120.104	4.70092	3.96e-31	6.81e-30	UP	ENH_00007250	zinc transporter, putative	HG723210.1:8219-9797	16.1941	34.4032	0.470715	2.21e-05	8.61e-05	DOWN
ENH_00060970	serine protease inhibitor, putative	HG722907.1:19427-20675	565.814	22.1658	25.5264	1.56e-86	9.09e-85	UP	ENH_00083160	hypothetical protein ENH_00083160	HG725954.1:12411-12843	12.7713	34.5025	0.370156	1.45e-06	6.45e-06	DOWN
ENH_00050520	hypothetical protein, conserved	HG725520.1:117147-118688	566.014	98.7677	5.73076	1.6e-39	3.55e-38	UP	ENH_00029500	proteasome subunit alpha type 4, subunit, putative	HG723991.1:2678-4063	16.2207	34.5586	0.469368	2.21e-05	8.61e-05	DOWN
ENH_00082070	hypothetical protein, conserved	HG725847.1:117924-118881	568.279	97.5213	5.82723	3.31e-40	7.57e-39	UP	ENH_00037470	hypothetical protein, conserved	HG724539.1:2344-4171	3.98849	34.6784	0.115014	2.59e-11	1.74e-10	DOWN
ENH_00003380	splicing factor, putative	HG723042.1:90099-92714	579.383	144.232	4.01702	1.84e-25	2.55e-24	UP	ENH_00046170	zinc finger DHHC domain-containing protein, putative	HG722831.1:138707-141407	10.9178	34.7254	0.314404	2.85e-07	1.36e-06	DOWN
ENH_00009040	PAN domain-containing protein, related	HG723255.1:45321-48153	586.019	237.55	2.46693	3.72e-08	1.92e-07	UP	ENH_00080640	endonuclease/exonuclease/phosphatase domain-containing protein, putative, partial	HG725911.1:67-4963	10.5544	34.74	0.303811	2.85e-07	1.36e-06	DOWN
ENH_00049370	hypothetical protein, conserved	HG722862.1:5799-6486	590.823	216.267	2.73191	2.69e-11	1.8e-10	UP	ENH_00020260	hypothetical protein, conserved	HG723602.1:4441-5506	2.36384	34.8506	0.0678278	4.22e-12	2.97e-11	DOWN
ENH_00035610	GTPase domain-containing protein, putative	HG722714.1:54018-57730	594.615	201.836	2.94603	3.98e-14	3.16e-13	UP	ENH_00045510	hypothetical protein, conserved, partial	HG722833.1:27876-35367	11.6811	34.8524	0.335159	4.93e-07	2.3e-06	DOWN
ENH_00079650	small nuclear ribonucleoprotein, putative	HG723008.1:10580-11676	595.604	236.124	2.52242	8.12e-09	4.41e-08	UP	ENH_00036990	hypothetical protein ENH_00036990, partial	HG724489.1:1-433	3.75953	35.016	0.107366	1.09e-11	7.55e-11	DOWN
ENH_00021370	conserved hypothetical ATP-binding domain-containing protein, putative	HG723634.1:22308-24547	596.029	186.712	3.19224	3.88e-17	3.67e-16	UP	ENH_00035310	hypothetical protein ENH_00035310, partial	HG724376.1:1258-2348	7.87383	35.0317	0.224763	4.09e-09	2.28e-08	DOWN
ENH_00041220	hypothetical protein, conserved	HG724782.1:11635-13278	598.802	56.0351	10.6862	5.64e-66	2.26e-64	UP	ENH_00025690	hypothetical protein, conserved	HG723832.1:27263-27710	17.2861	35.1433	0.491875	2.91e-05	0.000111039	DOWN
ENH_00021250	hypothetical protein ENH_00021250	HG722531.1:1596-1776	600.1	90.4219	6.63667	7.57e-48	2.07e-46	UP	ENH_00051110	hypothetical protein, conserved	HG725529.1:15673-20405	10.3152	35.154	0.293429	8.84e-08	4.41e-07	DOWN
ENH_00070620	hypothetical protein, conserved	HG725744.1:7061-11479	600.179	249.273	2.40772	1.34e-07	6.59e-07	UP	ENH_00060610	1-acyl-sn-glycerol-3-phosphate acyltransferase, putative	HG722903.1:141798-142647	6.50092	35.2211	0.184575	9.68e-10	5.7e-09	DOWN
ENH_00003200	lysyl-tRNA synthetase, putative	HG723112.1:69277-72015	602.122	231.692	2.5988	5.97e-10	3.59e-09	UP	ENH_00063270	GNS1/SUR4 family domain-containing protein, putative, partial	HG725660.1:0-800	5.29653	35.3958	0.149637	2.5e-10	1.55e-09	DOWN
ENH_00070100	LOW QUALITY PROTEIN: hypothetical protein, conserved	HG722954.1:38509-43519	604.888	232.661	2.59987	5.21e-10	3.16e-09	UP	ENH_00073130	RNA recognition motif-containing protein, putative	HG725783.1:466-4209	16.5006	35.5776	0.463792	1.28e-05	5.13e-05	DOWN
ENH_00006370	GTP binding protein, putative	HG723187.1:6668-10752	605.657	248.025	2.44192	5.35e-08	2.72e-07	UP	ENH_00000560	hypothetical protein, conserved	HG723053.1:10351-12291	12.8191	35.6938	0.359141	8.15e-07	3.7e-06	DOWN
ENH_00012940	hypothetical protein, conserved	HG723282.1:126644-127845	607.667	203.97	2.9792	7.16e-15	5.88e-14	UP	ENH_00030420	hypothetical protein, conserved	HG724034.1:22784-26196	14.1611	35.7695	0.395899	3.47e-06	1.49e-05	DOWN
ENH_00085720	hypothetical protein, conserved	HG723039.1:10876-12052	608.634	275.063	2.21271	2.34e-05	9.08e-05	UP	ENH_00046210	hypothetical protein, conserved	HG722831.1:153923-155345	14.2941	35.8946	0.398224	3.47e-06	1.49e-05	DOWN
ENH_00050360	calmodulin, putative	HG725520.1:33365-34152	608.851	27.3024	22.3003	5.2e-90	3.21e-88	UP	ENH_00019800	glycyl-tRNA synthetase, putative	HG723574.1:59679-63704	10.5356	35.9813	0.292808	8.84e-08	4.41e-07	DOWN
ENH_00061320	hypothetical protein, conserved	HG725633.1:1698-3723	617.201	72.566	8.50537	1.39e-59	5.03e-58	UP	ENH_00063540	hypothetical protein, conserved	HG725652.1:107908-113529	15.0728	36.0562	0.418036	3.17e-06	1.37e-05	DOWN
ENH_00056630	eukaryotic translation initiation factor 3 subunit 8, putative	HG725573.1:149271-153934	617.894	207.451	2.97851	6.64e-15	5.49e-14	UP	ENH_00081160	hypothetical protein, conserved	HG723015.1:16746-20177	15.0492	36.0817	0.417087	3.17e-06	1.37e-05	DOWN
ENH_00072810	hypothetical protein, conserved	HG725765.1:50383-53036	618.795	84.6932	7.30631	2.4e-53	7.41e-52	UP	ENH_00020220	Sel1 domain protein repeat-containing protein,related, related	HG723597.1:459-1969	3.6922	36.3499	0.101574	4.6e-12	3.23e-11	DOWN
ENH_00030290	Chromosome II, complete genome, related	HG722623.1:131402-133003	622.493	98.1067	6.34506	1.71e-47	4.65e-46	UP	ENH_00057410	zinc finger (CCCH type) protein, putative	HG725592.1:12408-13482	12.4877	36.8109	0.339239	4.62e-07	2.16e-06	DOWN
ENH_00032480	hypothetical protein ENH_00032480, partial	HG724193.1:48473-48858	628.25	252.443	2.48868	6.29e-09	3.45e-08	UP	ENH_00046670	hypothetical protein, conserved	HG722845.1:17701-33814	10.9959	37.1331	0.296121	2.2e-08	1.15e-07	DOWN
ENH_00003260	hypothetical protein, conserved	HG723042.1:14890-15145	630.972	299.276	2.10833	0.00026187	0.000881818	UP	ENH_00015280	RecQ protein-like, related	HG722464.1:3122-7063	18.3097	37.1338	0.493074	1.45e-05	5.78e-05	DOWN
ENH_00047480	ATP-dependent nucleolar RNA helicase, putative	HG725373.1:6045-10987	632.214	219.339	2.88236	5.46e-14	4.29e-13	UP	ENH_00016640	hypothetical protein, conserved, partial	HG723473.1:155-5179	4.80764	37.2473	0.129074	1.05e-11	7.24e-11	DOWN
ENH_00009010	XPA-binding protein, putative	HG723255.1:22037-27390	640.679	134.918	4.74865	7.61e-36	1.51e-34	UP	ENH_00000210	DNA-directed rna polymerase I largest subunit, putative	HG723046.1:5296-12632	8.02088	37.279	0.215158	2.51e-09	1.43e-08	DOWN
ENH_00028700	RRM domain-containing protein, putative	HG722606.1:185413-190426	642.482	256.732	2.50254	3.11e-09	1.76e-08	UP	ENH_00008310	hypothetical protein, conserved	HG722375.1:65587-67645	16.687	37.4552	0.445519	4.31e-06	1.82e-05	DOWN
ENH_00048740	fructose-1,6-bisphosphatase, putative	HG725422.1:63628-66489	653.928	169.078	3.86761	8.53e-27	1.24e-25	UP	ENH_00068780	LOW QUALITY PROTEIN: SNARE protein, putative, partial	HG725723.1:3079-6122	1e-05	37.4987	2.67e-07	2.69e-15	2.3e-14	DOWN
ENH_00067600	hypothetical protein, conserved	HG725702.1:117060-119448	655.803	249.379	2.62974	4.24e-11	2.79e-10	UP	ENH_00002420	hypothetical protein, conserved	HG722339.1:746-5871	12.5251	37.5163	0.333858	1.43e-07	7.02e-07	DOWN
ENH_00071430	hypothetical protein, conserved	HG725752.1:118485-119261	661.623	329.873	2.00569	0.00209264	0.0061259	UP	ENH_00012130	ubiquitin-activating enzyme, putative	HG723346.1:36321-41007	17.0918	37.5167	0.455578	1.08e-05	4.37e-05	DOWN
ENH_00059200	hypothetical protein, conserved	HG722867.1:259401-259996	662.954	318.056	2.08439	0.000335179	0.00111401	UP	ENH_00009260	hypothetical protein, conserved	HG723262.1:1115-3302	15.6545	37.6233	0.416085	1.76e-06	7.77e-06	DOWN
ENH_00078170	microneme protein 2, putative	HG722992.1:109397-112429	670.428	169.823	3.9478	1.05e-28	1.64e-27	UP	ENH_00051530	hypothetical protein, conserved, partial	HG725535.1:61-1723	7.13655	37.7408	0.189094	9.88e-10	5.81e-09	DOWN
ENH_00053330	histidyl tRNA synthetase 2, putative	HG722873.1:110322-111906	672.631	216.978	3.1	6.43e-18	6.35e-17	UP	ENH_00082260	LOW QUALITY PROTEIN: hypothetical protein, conserved	HG725847.1:225101-230336	5.07823	37.9174	0.133929	4.83e-11	3.16e-10	DOWN
ENH_00057920	myb-like DNA-binding domain-containing protein, putative	HG725590.1:97640-103951	673.84	149.102	4.51932	6.25e-35	1.19e-33	UP	ENH_00072380	protein kinase (incomplete catalytic triad), putative	HG722969.1:70466-82373	11.8581	37.9324	0.312611	7.26e-08	3.66e-07	DOWN
ENH_00070090	hypothetical protein, conserved	HG722954.1:33921-35159	675.821	218.674	3.09054	8.1e-18	7.92e-17	UP	ENH_00030240	diacylglycerol kinase, putative	HG722623.1:113759-118602	8.96492	38.1525	0.234976	1.2e-09	6.99e-09	DOWN
ENH_00046610	SAG family member, partial	HG725297.1:1-344	683.794	82.0852	8.3303	1.27e-64	5.02e-63	UP	ENH_00042460	hypothetical protein ENH_00042460	HG722804.1:5832-7537	11.6589	38.5747	0.302242	3.89e-08	2e-07	DOWN
ENH_00035330	SAG family member	HG722732.1:3187-4112	694.91	27.2952	25.4591	2.96e-106	2.29e-104	UP	ENH_00028030	hypothetical protein, conserved	HG722616.1:43085-45068	7.9338	38.7915	0.204524	4.97e-10	3.01e-09	DOWN
ENH_00080300	hypothetical protein, conserved	HG723010.1:38101-38738	695.968	266.052	2.61591	2.11e-11	1.42e-10	UP	ENH_00021180	hypothetical protein ENH_00021180	HG723624.1:57256-58330	13.665	38.8417	0.351813	2.15e-07	1.03e-06	DOWN
ENH_00049420	hypothetical protein, conserved	HG722862.1:26406-27943	699.25	48.8452	14.3156	4.46e-89	2.71e-87	UP	ENH_00012360	hypothetical protein, conserved	HG723352.1:16680-17681	15.3828	38.8529	0.395924	9.79e-07	4.41e-06	DOWN
ENH_00056810	hypothetical protein, conserved	HG722891.1:4974-6393	699.406	89.1373	7.84639	2.12e-63	8.11e-62	UP	ENH_00066050	hypothetical protein, conserved	HG725689.1:12583-13897	14.9082	38.9583	0.382671	6.65e-07	3.05e-06	DOWN
ENH_00067810	hypothetical protein, conserved	HG725712.1:14102-15912	703.152	302.134	2.32729	1.62e-07	7.88e-07	UP	ENH_00058030	hypothetical protein, conserved	HG725598.1:25722-27171	11.5853	39.1447	0.295961	2.11e-08	1.1e-07	DOWN
ENH_00053270	mitotic checkpoint protein bub3, putative	HG722873.1:67608-70691	706.344	238.114	2.96641	1.13e-16	1.05e-15	UP	ENH_00060690	branched-chain alpha-keto acid dehydrogenase E1 component beta chain, putative	HG725622.1:1033-3989	8.29864	39.3316	0.210992	5.72e-10	3.45e-09	DOWN
ENH_00026170	surp module domain-containing protein, putative	HG723770.1:86485-89625	711.158	251.679	2.82565	7.73e-15	6.33e-14	UP	ENH_00042510	EF hand domain-containing protein, putative, partial	HG724932.1:1-1444	10.5198	39.4384	0.26674	5.48e-09	3.02e-08	DOWN
ENH_00038640	nuclear cap-binding protein, putative	HG724602.1:24036-25058	711.677	245.414	2.8999	7.21e-16	6.38e-15	UP	ENH_00042170	hypothetical protein, conserved	HG724878.1:32578-34943	7.74356	39.5639	0.195723	2.54e-10	1.58e-09	DOWN
ENH_00057740	hypothetical protein, conserved	HG725590.1:6698-7079	716.594	249.958	2.86686	1.32e-15	1.15e-14	UP	ENH_00061590	hypothetical protein, conserved	HG725637.1:13090-13921	7.489	39.6338	0.188955	2.54e-10	1.58e-09	DOWN
ENH_00036780	actin, putative	HG722734.1:68007-69346	732.339	109.913	6.6629	1.69e-58	5.83e-57	UP	ENH_00057650	hypothetical protein, conserved	HG725596.1:5752-7555	4.1663	39.6421	0.105098	1.91e-12	1.38e-11	DOWN
ENH_00071310	hypothetical protein, conserved	HG725752.1:33916-35746	734.013	158.43	4.63304	1.85e-39	4.11e-38	UP	ENH_00016670	hypothetical protein, conserved	HG722476.1:1625-4757	9.99769	39.704	0.251806	2.89e-09	1.64e-08	DOWN
ENH_00011160	ubiquitin-conjugating enzyme e2, putative	HG723310.1:70479-71528	738.637	123.407	5.98537	3.83e-53	1.18e-51	UP	ENH_00003500	hypothetical protein, conserved	HG723042.1:146658-147428	19.3255	39.706	0.486715	1.2e-05	4.82e-05	DOWN
ENH_00034380	hypothetical protein, conserved	HG722695.1:180044-180533	739.222	12.8542	57.5082	4.17e-132	4.13e-130	UP	ENH_00028910	NADH-cytochrome b5 reductase, putative, partial	HG723962.1:977-1557	11.6368	39.7332	0.292873	2.11e-08	1.1e-07	DOWN
ENH_00084480	LOW QUALITY PROTEIN: ATP-dependent RNA helicase, putative	HG723028.1:91454-95598	741.043	146.383	5.06236	1.8e-44	4.42e-43	UP	ENH_00041410	hypothetical protein, conserved	HG722794.1:20319-23343	9.08774	40.0928	0.226668	7.76e-10	4.63e-09	DOWN
ENH_00016440	histone H2A, putative	HG723466.1:690-1080	751.377	201.513	3.72868	6.13e-29	9.7e-28	UP	ENH_00069160	autophagocytosis associated protein, putative, partial	HG725731.1:124-2561	16.2733	40.0974	0.405844	5.22e-07	2.42e-06	DOWN
ENH_00040850	hypothetical protein, conserved	HG723858.1:102930-103527	753.028	164.276	4.58392	8.54e-40	1.93e-38	UP	ENH_00069430	hypothetical protein, conserved, partial	HG725738.1:1-2755	12.9414	40.2825	0.321266	1.98e-08	1.04e-07	DOWN
ENH_00039380	nucleolar essential protein 1, putative	HG724583.1:45257-46551	753.246	176.118	4.27694	4.42e-36	8.89e-35	UP	ENH_00031740	DEAD/DEAH box helicase domain-containing protein, putative, partial	HG724129.1:35-2000	10.095	40.3789	0.250007	2.76e-09	1.57e-08	DOWN
ENH_00035460	hypothetical protein, conserved	HG724381.1:6795-8222	767.096	92.5738	8.28632	2.23e-72	1.01e-70	UP	ENH_00027890	hypothetical protein, conserved	HG723919.1:236-1858	12.6364	40.6272	0.311033	1.98e-08	1.04e-07	DOWN
ENH_00035500	GAMYB-binding protein, related	HG724381.1:22411-26768	774.931	192.14	4.03316	8.93e-34	1.65e-32	UP	ENH_00017010	hypothetical protein ENH_00017010	HG723485.1:4892-5978	6.37191	40.7593	0.15633	1.73e-11	1.17e-10	DOWN
ENH_00031070	histone H4, putative	HG724098.1:18652-18964	777.392	201.233	3.86314	9.85e-32	1.71e-30	UP	ENH_00013410	hypothetical protein ENH_00013410	HG722433.1:69690-71070	7.93674	40.8076	0.194492	6.68e-11	4.31e-10	DOWN
ENH_00058680	protein phosphatase 2C, putative	HG722867.1:32156-35462	777.523	175.675	4.42592	2.86e-39	6.3e-38	UP	ENH_00032320	hypothetical protein ENH_00032320, partial	HG724186.1:2424-2971	10.0979	40.82	0.247376	2.76e-09	1.57e-08	DOWN
ENH_00006780	LOW QUALITY PROTEIN: hypothetical protein, conserved	HG723122.1:8675-15214	778.687	338.33	2.30156	7.84e-08	3.93e-07	UP	ENH_00010370	hypothetical protein, conserved, partial	HG722370.1:227597-228703	11.4865	40.9398	0.28057	1.16e-08	6.21e-08	DOWN
ENH_00000310	hypothetical protein, conserved	HG722312.1:27458-27980	797.049	263.752	3.02196	1.19e-19	1.28e-18	UP	ENH_00002630	ubiquitin carboxyl-terminal hydrolase isozyme L5, putative	HG722335.1:87900-91272	9.81366	41.0064	0.23932	3.68e-10	2.25e-09	DOWN
ENH_00026740	LOW QUALITY PROTEIN: dihydrolipoyl dehydrogenase, putative	HG723041.1:212762-216701	799.004	246.201	3.24533	3.46e-23	4.33e-22	UP	ENH_00013180	hypothetical protein, conserved, partial	HG723376.1:211-1950	11.4316	41.1521	0.277789	3.24e-09	1.82e-08	DOWN
ENH_00015540	hypothetical protein, conserved	HG723367.1:59944-60979	801.786	121.184	6.61627	4.92e-63	1.87e-61	UP	ENH_00022920	hypothetical protein ENH_00022920	HG723693.1:1060-1980	20.6583	41.3905	0.499107	5.7e-06	2.38e-05	DOWN
ENH_00078430	SAG family member	HG725864.1:24864-26433	802.111	92.6012	8.66199	5.4e-78	2.71e-76	UP	ENH_00022060	hypothetical protein ENH_00022060	HG723659.1:57855-58359	11.9877	41.4821	0.288985	3.24e-09	1.82e-08	DOWN
ENH_00031540	brix domain-containing protein, putative	HG724033.1:85253-86696	802.445	288.225	2.78409	8.21e-16	7.25e-15	UP	ENH_00060770	hypothetical protein, conserved, partial	HG722908.1:497-4596	18.1914	41.5671	0.437639	1.8e-06	7.94e-06	DOWN
ENH_00038230	zinc finger (C3HC4 RING finger) protein, putative	HG724488.1:118535-120002	805.328	159.321	5.05475	4.42e-48	1.22e-46	UP	ENH_00057490	transporter, putative	HG725593.1:12684-14940	12.8199	41.5817	0.308306	1.03e-08	5.54e-08	DOWN
ENH_00074610	longevity-assurance (LAG1) domain-containing protein, putative	HG722980.1:26162-27920	809.344	229.741	3.52285	5.4e-28	8.15e-27	UP	ENH_00065330	hypothetical protein ENH_00065330, partial	HG725606.1:1-5942	15.6002	41.6031	0.374977	1.72e-07	8.36e-07	DOWN
ENH_00062990	hypothetical protein, conserved	HG722917.1:113955-115454	810.204	279.174	2.90215	6.37e-18	6.3e-17	UP	ENH_00056990	hypothetical protein ENH_00056990	HG725589.1:19917-20959	17.6912	41.6132	0.425134	7.04e-07	3.22e-06	DOWN
ENH_00054250	hypothetical protein, conserved	HG722879.1:142588-145661	813.196	125.645	6.47217	6.15e-63	2.33e-61	UP	ENH_00033250	hypothetical protein, conserved	HG722700.1:20419-27631	19.0388	41.8079	0.455388	2.56e-06	1.11e-05	DOWN
ENH_00050550	mitochondria-associated granulocyte macrophage CSF signaling molecule, putative	HG725520.1:130745-131302	819.601	195.493	4.19248	5.34e-38	1.14e-36	UP	ENH_00085550	p25-alpha domain-containing protein, putative	HG726011.1:4623-5509	20.089	41.8589	0.479922	5.7e-06	2.38e-05	DOWN
ENH_00010090	Zf-DNL-domain-containing protein, related	HG722370.1:71809-73406	825.386	272.634	3.02745	2.07e-20	2.32e-19	UP	ENH_00023600	hypothetical protein ENH_00023600	HG722565.1:627-4206	15.8962	41.9059	0.379331	1.72e-07	8.36e-07	DOWN
ENH_00081880	hypothetical protein, conserved	HG725847.1:4058-6633	828.965	276.692	2.99598	6.58e-20	7.16e-19	UP	ENH_00062100	Ac1002, related	HG725641.1:13148-16879	7.98422	41.9301	0.190417	3.01e-11	2.01e-10	DOWN
ENH_00023280	hypothetical protein, conserved, partial	HG723716.1:807-1996	830.08	77.9232	10.6525	1.54e-91	9.87e-90	UP	ENH_00005280	hypothetical protein, conserved	HG723165.1:5441-8351	19.6614	42.0033	0.468092	1.48e-06	6.57e-06	DOWN
ENH_00035150	3\',5\'-cyclic phosphodiesterase, putative	HG724353.1:4785-7058	832.395	106.304	7.83033	4.35e-75	2.07e-73	UP	ENH_00066760	cell division protein 48, putative	HG725699.1:11396-21392	7.87616	42.3481	0.185986	1.35e-11	9.29e-11	DOWN
ENH_00003130	RNA binding motif-containing protein, putative	HG723112.1:24358-26754	836.671	275.008	3.04235	8.39e-21	9.57e-20	UP	ENH_00072180	hypothetical protein ENH_00072180	HG725763.1:19170-20448	16.3833	42.3761	0.386617	1.56e-07	7.59e-07	DOWN
ENH_00053210	reticulon domain-containing protein, putative	HG722873.1:45604-46177	844.632	387.416	2.18017	1.68e-06	7.44e-06	UP	ENH_00003710	hypothetical protein, conserved	HG723124.1:7821-9923	20.5342	42.4048	0.484242	3.44e-06	1.48e-05	DOWN
ENH_00059680	hypothetical protein, conserved	HG725613.1:17226-18382	845.321	181.113	4.66737	1.7e-45	4.33e-44	UP	ENH_00074790	hypothetical protein, conserved	HG725813.1:4599-8838	20.7818	42.4235	0.489865	3.44e-06	1.48e-05	DOWN
ENH_00062740	dimethyladenosine transferase, putative	HG725651.1:22501-23649	855.601	338.712	2.52604	2.62e-12	1.87e-11	UP	ENH_00037010	4-hydroxy-3-methylbut-2-en-1-yl diphosphate synthase, putative	HG724489.1:13153-21690	5.79417	42.4294	0.13656	7.51e-13	5.54e-12	DOWN
ENH_00029790	hypothetical protein, conserved	HG722645.1:9509-14058	859.614	274.829	3.12781	6.35e-23	7.89e-22	UP	ENH_00022000	DNA/pantothenate metabolism flavoprotein domain-containing protein, putative	HG723659.1:27391-30030	11.6703	42.4462	0.274943	1.6e-09	9.24e-09	DOWN
ENH_00007670	hypothetical protein, conserved	HG723216.1:13625-15217	859.865	193.344	4.44733	2.52e-43	5.97e-42	UP	ENH_00025570	hypothetical protein, conserved	HG723834.1:2219-2438	7.81778	42.4974	0.183959	1.35e-11	9.29e-11	DOWN
ENH_00038190	actin depolymerizing factor, putative	HG724488.1:104112-104781	864.809	163.952	5.27477	2.81e-54	8.74e-53	UP	ENH_00020340	SPX domain-containing protein, putative	HG722523.1:29346-35685	20.6331	42.5066	0.485409	3.44e-06	1.48e-05	DOWN
ENH_00084490	replication protein A2, putative	HG723028.1:96176-98220	866.394	163.856	5.28753	1.28e-54	4.06e-53	UP	ENH_00074810	hypothetical protein ENH_00074810, partial	HG725814.1:0-629	12.0377	42.8792	0.280735	5.41e-09	2.99e-08	DOWN
ENH_00075460	U6 snRNA-associated Sm-like protein LSm1, putative	HG722984.1:11136-11809	867.353	164.426	5.27504	1.83e-54	5.75e-53	UP	ENH_00016710	hypothetical protein, conserved	HG722476.1:26310-28563	12.326	42.9852	0.28675	5.41e-09	2.99e-08	DOWN
ENH_00076570	hypothetical protein, conserved	HG725838.1:82765-84531	867.883	324.722	2.6727	5.33e-15	4.46e-14	UP	ENH_00056410	LOW QUALITY PROTEIN: lytB domain-containing protein, putative	HG725581.1:18642-22260	17.8133	43.075	0.413541	2.32e-07	1.12e-06	DOWN
ENH_00063980	mitochondrial import inner membrane translocase subunit tim17, putative	HG722920.1:57005-57728	876.614	391.329	2.24009	1.34e-07	6.59e-07	UP	ENH_00064230	hypothetical protein, conserved	HG725670.1:10526-14215	19.8369	43.2094	0.459088	8.6e-07	3.89e-06	DOWN
ENH_00031150	hypothetical protein, conserved	HG722668.1:5299-8324	878.539	402.852	2.1808	9.66e-07	4.36e-06	UP	ENH_00030600	hypothetical protein, conserved, partial	HG724063.1:82-3193	6.90206	43.3227	0.159317	1.48e-12	1.08e-11	DOWN
ENH_00013870	hypothetical protein, conserved	HG722442.1:42402-43047	879.009	315.02	2.79033	3.07e-17	2.92e-16	UP	ENH_00039860	hypothetical protein ENH_00039860	HG724713.1:695-1763	18.5693	43.4729	0.427147	3.64e-07	1.71e-06	DOWN
ENH_00008500	hypothetical protein, conserved	HG723242.1:1903-5153	885.946	159.683	5.54815	1e-58	3.49e-57	UP	ENH_00028960	hypothetical protein ENH_00028960	HG722627.1:1250-2431	13.5112	43.5498	0.310247	5.68e-09	3.13e-08	DOWN
ENH_00038890	LOW QUALITY PROTEIN: hypothetical protein, conserved	HG724634.1:21336-22242	889.291	311.275	2.85693	1.2e-18	1.23e-17	UP	ENH_00026570	hypothetical protein, conserved	HG723041.1:127697-128773	21.6452	43.5679	0.496815	2.9e-06	1.25e-05	DOWN
ENH_00069250	ATP-dependent helicase, putaive, putative	HG725734.1:358-1110	892.756	440.868	2.025	0.000174232	0.000603425	UP	ENH_00079840	hypothetical protein, conserved	HG725887.1:14989-15499	13.5828	43.6118	0.311448	5.68e-09	3.13e-08	DOWN
ENH_00005250	SAG family member	HG723156.1:82540-84325	896.542	104.829	8.55242	2.39e-86	1.38e-84	UP	ENH_00031970	hypothetical protein ENH_00031970	HG724141.1:46360-49198	14.2236	43.7308	0.325254	1.72e-08	9.08e-08	DOWN
ENH_00062250	Cytochrome c oxidase subunit 2a, related	HG722916.1:7624-8517	917.256	329.417	2.78448	6.85e-18	6.75e-17	UP	ENH_00075240	hypothetical protein ENH_00075240, partial	HG725822.1:834-2379	2.63534	43.8019	0.060165	1.33e-15	1.16e-14	DOWN
ENH_00022800	hypothetical protein, conserved	HG722525.1:142684-145641	923.996	207.985	4.44261	1.2e-46	3.17e-45	UP	ENH_00016400	hypothetical protein, conserved, partial	HG723463.1:1141-6504	15.1132	43.9058	0.344219	3.28e-08	1.69e-07	DOWN
ENH_00019340	hypothetical protein, conserved	HG723559.1:47122-48253	938.88	112.669	8.33308	1.25e-88	7.5e-87	UP	ENH_00062550	Small GTP binding protein Rab2, related	HG725645.1:21573-22288	12.8712	44.0311	0.292321	1.54e-09	8.94e-09	DOWN
ENH_00042890	phospholipase/carboxylesterase domain containing protein, putative	HG722798.1:47611-50364	961.546	107.608	8.93564	4.46e-95	2.93e-93	UP	ENH_00071880	KH domain-containing protein, putative	HG725759.1:9244-12507	19.356	44.0991	0.438921	5.01e-07	2.34e-06	DOWN
ENH_00078390	SAG family member	HG725864.1:11164-12779	963.479	70.7984	13.6088	1.32e-119	1.16e-117	UP	ENH_00086570	zinc finger (C3HC4 RING finger) protein, putative	HG725996.1:820-1675	20.01	44.1073	0.453666	7.8e-07	3.55e-06	DOWN
ENH_00077420	hypothetical protein, conserved	HG725848.1:12113-13039	970.232	182.802	5.30756	3.1e-61	1.14e-59	UP	ENH_00042400	hypothetical protein, conserved	HG722802.1:23226-24627	11.948	44.1197	0.270809	3.91e-10	2.38e-09	DOWN
ENH_00037300	microneme protein, putative	HG722748.1:35052-36349	971.612	390.699	2.48686	5.13e-13	3.83e-12	UP	ENH_00062290	LOW QUALITY PROTEIN: hypothetical protein ENH_00062290	HG725638.1:3262-4071	15.4219	44.3431	0.347786	1.72e-08	9.1e-08	DOWN
ENH_00038900	prefoldin subunit 5, putative	HG724634.1:23251-24338	981.551	372.513	2.63494	4.63e-16	4.14e-15	UP	ENH_00031940	LOW QUALITY PROTEIN: hypothetical protein, conserved	HG724141.1:31593-34049	9.38884	44.4568	0.21119	3.92e-11	2.59e-10	DOWN
ENH_00039460	splicing factor 3A subunit 2, putative	HG724583.1:101930-104302	994.375	197.847	5.02598	7e-59	2.45e-57	UP	ENH_00068330	Eukaryotic translation initiation factor 4A, isoform 1A, related, partial	HG725719.1:38-398	13.8918	44.5023	0.312159	2.9e-09	1.65e-08	DOWN
ENH_00023080	SAG family member, partial	HG723705.1:23-898	1007.22	132.349	7.61033	1.05e-88	6.33e-87	UP	ENH_00077650	hypothetical protein, conserved	HG725858.1:6903-8121	22.1285	44.5664	0.496529	3.79e-06	1.62e-05	DOWN
ENH_00082190	F24B9.6, related	HG725847.1:179150-184228	1012.03	312.621	3.23724	5.22e-29	8.29e-28	UP	ENH_00036130	hypothetical protein ENH_00036130	HG724418.1:42755-42992	4.71842	44.7496	0.10544	2.61e-14	2.08e-13	DOWN
ENH_00014640	casein kinase II beta chain, putative	HG723412.1:22578-24389	1013.04	333.736	3.03545	6.34e-25	8.65e-24	UP	ENH_00046330	hypothetical protein, conserved	HG725273.1:12290-13460	11.9464	44.7511	0.266952	3.91e-10	2.38e-09	DOWN
ENH_00035020	hypothetical protein, conserved	HG724344.1:5902-7633	1014.26	119.634	8.47802	8.37e-97	5.64e-95	UP	ENH_00062760	hypothetical protein ENH_00062760	HG722919.1:11456-13418	7.80252	44.8742	0.173875	2.71e-12	1.92e-11	DOWN
ENH_00029510	dual specificity protein phosphatase, catalytic domain-containing protein, putative	HG723991.1:4838-6263	1014.74	400.01	2.53679	1.81e-14	1.46e-13	UP	ENH_00023150	hypothetical protein, conserved	HG723701.1:8322-18189	15.7582	45.1641	0.34891	9.04e-09	4.88e-08	DOWN
ENH_00038110	aldo/keto reductase family oxidoreductase, putative	HG724488.1:46981-48694	1015.49	112.81	9.00177	6.55e-101	4.72e-99	UP	ENH_00075680	hypothetical protein, conserved	HG722986.1:6964-7991	6.64314	45.1992	0.146975	2.84e-13	2.15e-12	DOWN
ENH_00067010	hypothetical protein, conserved	HG725693.1:99510-101034	1019.83	437.583	2.3306	2.08e-10	1.3e-09	UP	ENH_00017790	hypothetical protein, conserved	HG723508.1:58201-60404	17.7854	45.2359	0.39317	4.58e-08	2.34e-07	DOWN
ENH_00034390	eukaryotic porin domain-containing protein, putative	HG722695.1:181003-183684	1045.27	371.68	2.81228	6.85e-21	7.85e-20	UP	ENH_00070810	hypothetical protein, conserved, partial	HG725744.1:122262-123376	7.20325	45.3152	0.158959	1.21e-12	8.82e-12	DOWN
ENH_00062810	vacuolar ATP synthase subunit e, putative	HG722917.1:6380-7655	1049.86	95.298	11.0166	4.1e-117	3.53e-115	UP	ENH_00028780	hypothetical protein ENH_00028780	HG722624.1:7622-11156	17.9397	45.3668	0.395437	4.58e-08	2.34e-07	DOWN
ENH_00066420	adenylate kinase, putative	HG725685.1:104903-106773	1063.08	375.37	2.83209	1.29e-21	1.51e-20	UP	ENH_00071710	hypothetical protein, conserved	HG722931.1:133015-140325	10.7121	45.4416	0.235733	5.47e-11	3.56e-10	DOWN
ENH_00045750	SAG family member	HG722839.1:10619-12248	1104.12	98.0371	11.2623	1.7e-124	1.57e-122	UP	ENH_00014410	CMGC kinase, GSK family TgPK3, putative	HG722451.1:30684-33267	21.928	45.4545	0.482416	1e-06	4.51e-06	DOWN
ENH_00001020	nucleolar protein NOP5, putative	HG723058.1:24496-27656	1132.27	396.03	2.85905	1.81e-23	2.29e-22	UP	ENH_00035720	proteasome subunit alpha type 7, putative	HG722714.1:129922-132178	7.6426	45.6152	0.167545	1.21e-12	8.82e-12	DOWN
ENH_00082840	hypothetical protein, conserved	HG725938.1:33259-35806	1149.4	233.059	4.9318	5.59e-66	2.25e-64	UP	ENH_00068040	hypothetical protein, conserved	HG725707.1:32659-33490	11.3064	46.2999	0.244199	9.76e-11	6.27e-10	DOWN
ENH_00018060	hypothetical protein, conserved	HG722465.1:53769-54545	1164.17	458.051	2.54157	1.46e-16	1.35e-15	UP	ENH_00022930	hypothetical protein ENH_00022930, partial	HG723693.1:2568-4214	15.9681	46.3658	0.344394	4.76e-09	2.65e-08	DOWN
ENH_00075490	adenosine transporter, putative	HG722984.1:25019-26351	1170.36	200.949	5.82416	2e-81	1.07e-79	UP	ENH_00067140	hypothetical protein, conserved	HG722939.1:542-2364	14.7808	46.3763	0.318715	2.84e-09	1.62e-08	DOWN
ENH_00034210	hypothetical protein, conserved	HG722695.1:86403-87733	1225.58	376.495	3.25524	4.82e-35	9.26e-34	UP	ENH_00041450	26S proteasome regulatory particle non-ATPase subunit, putative, partial	HG724818.1:76-984	2.2862	46.464	0.0492037	8.81e-17	8.22e-16	DOWN
ENH_00071810	hypothetical protein, conserved	HG722931.1:217467-218937	1228.2	205.179	5.98599	2.03e-87	1.2e-85	UP	ENH_00051490	hypothetical protein, conserved	HG725534.1:1155-12824	9.45479	46.5096	0.203287	8.95e-12	6.22e-11	DOWN
ENH_00038360	chloride channel, nucleotide-sensitive, 1A, putative	HG724488.1:168327-169491	1230.41	222.691	5.52519	9e-81	4.76e-79	UP	ENH_00067370	LOW QUALITY PROTEIN: calcium/calmodulin-dependent 3\', 5\'-cyclic nucleotide phosphodiesterase, putative	HG725706.1:6419-17649	8.20123	46.5104	0.176331	2.1e-12	1.51e-11	DOWN
ENH_00076870	hypothetical protein, conserved	HG725758.1:123064-124042	1237	120.374	10.2763	1.4e-132	1.4e-130	UP	ENH_00058330	dense granular protein GRA10, putative	HG725603.1:24293-26301	10.2477	46.5879	0.219965	2.58e-11	1.73e-10	DOWN
ENH_00018420	LOW QUALITY PROTEIN: thiF family domain-containing protein, putative	HG723533.1:2370-5265	1248.43	392.429	3.18129	6.21e-34	1.15e-32	UP	ENH_00082650	hypothetical protein, conserved	HG725942.1:1517-2675	11.5637	46.6946	0.247645	9.76e-11	6.27e-10	DOWN
ENH_00048900	hypothetical protein ENH_00048900	HG725422.1:160455-162248	1259.33	619.419	2.03308	6.22e-06	2.59e-05	UP	ENH_00023880	hypothetical protein ENH_00023880, partial	HG723741.1:2920-3769	11.6421	46.7321	0.249124	9.76e-11	6.27e-10	DOWN
ENH_00007130	hypothetical protein, conserved	HG723122.1:214057-214994	1290.97	451.457	2.85956	1.41e-26	2.04e-25	UP	ENH_00084150	hypothetical protein, conserved	HG723030.1:5524-8708	17.5524	46.7607	0.375366	2.46e-08	1.28e-07	DOWN
ENH_00034330	ULK kinase, putative	HG722695.1:165473-167592	1331.19	373.388	3.56517	5.23e-46	1.36e-44	UP	ENH_00067870	hypothetical protein ENH_00067870	HG725713.1:18529-19682	11.1413	46.7884	0.238121	9.76e-11	6.27e-10	DOWN
ENH_00011240	hypothetical protein, conserved	HG723324.1:3611-4022	1382.26	536.22	2.57779	2.2e-20	2.46e-19	UP	ENH_00033070	hypothetical protein ENH_00033070, partial	HG724221.1:8-1441	13.3207	47.0561	0.283081	3.99e-10	2.43e-09	DOWN
ENH_00025840	hypothetical protein, conserved	HG723841.1:25371-26339	1407.82	245.87	5.72587	1.23e-95	8.17e-94	UP	ENH_00009690	Phenylalanyl-tRNA synthetase subunit beta, related	HG722396.1:76686-77849	15.8508	47.0735	0.336724	2.52e-09	1.44e-08	DOWN
ENH_00053250	ubiquitin-conjugating enzyme e2, putative	HG722873.1:58838-59871	1440.38	278.573	5.17057	2.78e-87	1.63e-85	UP	ENH_00082340	zinc knuckle domain-containing protein, putative	HG725933.1:8528-14304	14.1346	47.2612	0.299074	8.55e-10	5.07e-09	DOWN
ENH_00068530	rRNA-processing protein FCF1, putative	HG722947.1:7199-8425	1457.16	505.775	2.88104	1.64e-30	2.75e-29	UP	ENH_00012170	hypothetical protein, conserved	HG723346.1:55971-61423	22.0929	47.2805	0.467273	5.18e-07	2.41e-06	DOWN
ENH_00031450	arginine N-methyltransferase 1, putative	HG724033.1:34170-35994	1487.87	377.119	3.94536	2.37e-61	8.82e-60	UP	ENH_00083690	LOW QUALITY PROTEIN: hypothetical protein, conserved	HG725972.1:1255-5735	5.62462	47.4404	0.118562	1.09e-14	8.87e-14	DOWN
ENH_00061780	hypothetical protein, conserved	HG725630.1:96679-97649	1512.23	459.929	3.28796	4.8e-44	1.17e-42	UP	ENH_00073090	trehalose-6-phosphate synthase domain-containing protein, putative	HG725781.1:6332-15351	8.50221	47.8351	0.17774	9.44e-13	6.93e-12	DOWN
ENH_00007000	Nucleolar protein,Nop52 domain containing protein, putative	HG723122.1:134048-137609	1514.25	293.055	5.16712	2.19e-91	1.39e-89	UP	ENH_00068750	adhesion regulating molecule, putative	HG722947.1:114159-117526	8.75945	47.9175	0.182803	9.44e-13	6.93e-12	DOWN
ENH_00012640	nucleolar phosphoprotein p130, putative	HG722429.1:59349-60992	1517.9	362.036	4.19268	4.34e-69	1.86e-67	UP	ENH_00057160	nucleoporin FG repeat-containing protein, putative	HG725582.1:104382-117277	12.3405	48.2655	0.25568	5.67e-11	3.69e-10	DOWN
ENH_00055860	hypothetical protein, conserved	HG722886.1:63726-65076	1521.95	405.47	3.75355	1.27e-57	4.3e-56	UP	ENH_00056880	6-phosphogluconate dehydrogenase, putative	HG725586.1:8774-9474	19.8503	48.5694	0.4087	3.31e-08	1.71e-07	DOWN
ENH_00015560	hypothetical protein, conserved	HG723367.1:69571-75751	1537.57	320.39	4.79906	7.83e-85	4.46e-83	UP	ENH_00006510	hypothetical protein, conserved	HG723198.1:5027-6259	17.6357	48.6415	0.362565	7.18e-09	3.91e-08	DOWN
ENH_00074090	hypothetical protein, conserved	HG725792.1:31203-31847	1545.63	459.806	3.36148	4.12e-47	1.11e-45	UP	ENH_00085880	hypothetical protein ENH_00085880, partial	HG723039.1:100428-102111	20.8694	48.8038	0.427618	8.23e-08	4.1e-07	DOWN
ENH_00045120	60S ribosome subunit biogenesis protein NIP7, putative	HG722823.1:44473-45948	1548.74	442.899	3.49682	2.86e-51	8.59e-50	UP	ENH_00007770	Aminopeptidase N, related, partial	HG723226.1:7684-9343	15.6493	48.8391	0.320426	1.34e-09	7.83e-09	DOWN
ENH_00074110	hypothetical protein, conserved	HG725792.1:38036-38546	1552.4	464.952	3.33884	1.1e-46	2.93e-45	UP	ENH_00008270	hypothetical protein, conserved	HG722375.1:47885-53746	21.2562	49.1279	0.432671	7.56e-08	3.8e-07	DOWN
ENH_00005210	hypothetical protein, conserved	HG723156.1:44207-45034	1555.7	704.728	2.20752	1.27e-11	8.74e-11	UP	ENH_00025310	Clathrin heavy chain 1, related	HG723798.1:32384-34187	17.5319	49.3614	0.355174	3.9e-09	2.18e-08	DOWN
ENH_00004700	bystin, putative	HG723154.1:8242-10449	1583.15	467.855	3.38385	5.24e-49	1.51e-47	UP	ENH_00066790	CAM kinase, SNF1 family, putative, partial	HG725700.1:16370-21998	16.7075	49.5681	0.337062	1.38e-09	8.05e-09	DOWN
ENH_00031400	hypothetical protein, conserved	HG724033.1:9877-11016	1592.36	683.751	2.32886	1.67e-15	1.45e-14	UP	ENH_00063200	microtubule-associated protein, putative	HG725658.1:1872-2994	18.0626	49.6107	0.364087	1.19e-08	6.34e-08	DOWN
ENH_00022810	DnaJ domain-containing protein, putative	HG722525.1:147850-150982	1596.66	742.227	2.15117	2.74e-10	1.7e-09	UP	ENH_00067180	heat shock protein 28, putative	HG722940.1:6079-11179	24.0112	49.645	0.483658	5.85e-07	2.7e-06	DOWN
ENH_00037250	prohibitin, putative	HG722748.1:7478-9816	1601.6	435.66	3.67626	2.23e-58	7.65e-57	UP	ENH_00034020	nucleoporin, putative	HG724292.1:5984-20632	10.1286	49.7013	0.203789	2.7e-12	1.92e-11	DOWN
ENH_00076810	AN1-like Zinc finger-containing protein, putative	HG725758.1:90050-91014	1642.61	292.785	5.61029	4.85e-109	3.78e-107	UP	ENH_00019090	hypothetical protein ENH_00019090, partial	HG723558.1:3556-5051	18.5239	49.8807	0.371364	1.19e-08	6.34e-08	DOWN
ENH_00018000	PWI domain-containing protein, putative	HG722465.1:27328-29789	1717.25	388.455	4.42072	1.66e-84	9.39e-83	UP	ENH_00030860	DnaJ domain-containing protein, putative	HG722663.1:13469-19005	21.7196	49.9169	0.435115	7.56e-08	3.8e-07	DOWN
ENH_00018020	Chromosome II, complete genome, related	HG722465.1:33644-34644	1726.3	486.567	3.54792	1.14e-58	3.97e-57	UP	ENH_00072370	hypothetical protein, conserved	HG722969.1:63793-66922	11.6371	49.9571	0.232942	1.32e-11	9.08e-11	DOWN
ENH_00026730	hypothetical protein, conserved	HG723041.1:211336-212111	1758.88	503.476	3.49347	7.5e-58	2.54e-56	UP	ENH_00042380	hypothetical protein ENH_00042380	HG722802.1:16214-16799	14.4232	50.3169	0.286647	1.11e-10	7.07e-10	DOWN
ENH_00055870	glyceraldehyde-3-phosphate dehydrogenase, putative	HG722886.1:65903-67149	1795.13	830.56	2.16135	1.01e-11	7e-11	UP	ENH_00031820	DNA-damage inducible protein, putative	HG724122.1:45934-48689	17.9739	50.5515	0.355556	2.13e-09	1.22e-08	DOWN
ENH_00085640	hypothetical protein, conserved	HG726015.1:7309-8191	1798.03	58.5169	30.7267	1.12e-286	2.96e-284	UP	ENH_00014530	GMP synthase, putative	HG723414.1:1036-4455	6.79292	50.6454	0.134127	4.37e-15	3.7e-14	DOWN
ENH_00021270	nucleolar GTP-binding protein NOG2, putative	HG723067.1:9016-11758	1841.92	616.219	2.98907	4.38e-42	1.03e-40	UP	ENH_00046690	hypothetical protein ENH_00046690, partial	HG722848.1:116-667	16.2145	50.7746	0.319343	7.18e-10	4.29e-09	DOWN
ENH_00037830	eukaryotic translation initiation factor 3 subunit 5, putative	HG722761.1:26973-28254	1890.69	912.21	2.07265	1.98e-09	1.14e-08	UP	ENH_00044290	hypothetical protein, conserved	HG725057.1:6767-28828	24.3091	50.8589	0.477971	3.43e-07	1.62e-06	DOWN
ENH_00065210	eukaryotic translation initiation factor 3 subunit 7, putative	HG722928.1:67156-72401	2055.27	701.774	2.92868	2.16e-44	5.29e-43	UP	ENH_00060590	hypothetical protein, conserved	HG722903.1:123699-131015	10.6195	50.9021	0.208626	1.28e-12	9.32e-12	DOWN
ENH_00045140	hypothetical protein, conserved	HG722823.1:64201-65088	2138.43	491.8	4.34817	2.1e-102	1.56e-100	UP	ENH_00012180	phosphatidylethanolamine-binding protein, putative	HG723346.1:62307-63667	6.56176	50.9171	0.128871	4.37e-15	3.7e-14	DOWN
ENH_00079290	MAK16 protein, putative	HG725885.1:3924-7268	2160.6	1004.38	2.15118	1.92e-13	1.46e-12	UP	ENH_00064110	trans-2,3-enoyl-CoA reductase, putative	HG722920.1:120843-122551	21.2442	51.1579	0.415267	2.37e-08	1.23e-07	DOWN
ENH_00076750	hypothetical protein, conserved	HG725758.1:51627-53345	2383.43	562.994	4.23349	1.62e-109	1.28e-107	UP	ENH_00053480	DNA polymerase, related	HG725549.1:23978-24751	13.2774	51.18	0.259426	1.72e-11	1.17e-10	DOWN
ENH_00001110	hypothetical protein, conserved	HG723058.1:71397-72525	2454.5	771.145	3.18293	4.15e-65	1.65e-63	UP	ENH_00019700	hypothetical protein, conserved	HG723574.1:15006-15948	9.12725	51.2279	0.17817	1.47e-13	1.13e-12	DOWN
ENH_00074230	S-adenosylmethionine synthetase, putative	HG725792.1:111572-114219	2579.33	878.115	2.93735	1.32e-55	4.28e-54	UP	ENH_00019050	hypothetical protein ENH_00019050	HG723557.1:58-1128	10.3707	51.2452	0.202374	6.09e-13	4.52e-12	DOWN
ENH_00028150	LOW QUALITY PROTEIN: hypothetical protein, conserved	HG723926.1:23211-23831	2634.53	1083.98	2.43042	8.43e-30	1.37e-28	UP	ENH_00041510	hypothetical protein, conserved, partial	HG722795.1:35026-39206	5.63312	51.7493	0.108854	3.56e-16	3.2e-15	DOWN
ENH_00078490	postsynaptic protein CRIPT, putative	HG725864.1:51267-52023	2938.46	1309.7	2.24361	1.26e-22	1.53e-21	UP	ENH_00079030	oxoacyl-ACP reductase, putative	HG723002.1:83088-85620	24.8552	51.9095	0.478818	2.02e-07	9.73e-07	DOWN
ENH_00065430	nucleolar GTP-binding protein, putative	HG725606.1:45117-47719	2980.81	1144.55	2.60435	7.73e-44	1.86e-42	UP	ENH_00068720	proteasome subunit alpha type 5, putative	HG722947.1:99688-102973	18.9955	52.4535	0.36214	1.1e-09	6.46e-09	DOWN
ENH_00076130	ran-specific GTPase-activating protein, putative	HG725830.1:71511-73983	3243.46	1324.96	2.44797	1.95e-37	4.13e-36	UP	ENH_00039030	hypothetical protein ENH_00039030	HG722767.1:39414-39942	8.61044	52.47	0.164102	1.67e-14	1.35e-13	DOWN
ENH_00031410	GRA9 protein, putative	HG724033.1:12548-13546	3264.02	1405.23	2.32277	1.02e-29	1.66e-28	UP	ENH_00055770	hypothetical protein, conserved, partial	HG725572.1:26937-28449	21.7772	52.5298	0.414568	1.34e-08	7.11e-08	DOWN
ENH_00063900	hypothetical protein, conserved	HG722920.1:16689-17404	3310.23	710.217	4.66087	6.63e-174	9.83e-172	UP	ENH_00048010	hypothetical protein, conserved, partial	HG725392.1:1057-1652	19.188	52.534	0.365249	3.13e-09	1.77e-08	DOWN
ENH_00050860	Eukaryotic translation initiation factor 3, putative	HG722790.1:181361-184941	3365.79	793.913	4.23949	3.28e-154	3.99e-152	UP	ENH_00039870	hypothetical protein, conserved, partial	HG722778.1:1-5487	25.9526	52.5913	0.493477	2.82e-07	1.34e-06	DOWN
ENH_00030120	ribosome biogenesis protein brix, putative	HG722623.1:10555-13408	3443.65	954.546	3.60763	3.3e-119	2.88e-117	UP	ENH_00080480	hypothetical protein ENH_00080480	HG725904.1:886-1300	15.0952	52.8166	0.285804	6.49e-11	4.2e-10	DOWN
ENH_00055940	CHCH domain-containing protein, putative	HG722886.1:117744-118493	3459.59	1352.39	2.55813	2.05e-47	5.55e-46	UP	ENH_00077350	hypothetical protein, conserved	HG725857.1:3140-4148	12.8642	52.8334	0.243486	3.42e-12	2.42e-11	DOWN
ENH_00022590	Microneme protein 2, related	HG722525.1:42219-43866	3502.56	596.198	5.87483	7.08e-242	1.42e-239	UP	ENH_00073270	histone deacetylase, putative	HG725774.1:46405-50338	26.063	53.317	0.488831	2.27e-07	1.09e-06	DOWN
ENH_00016490	hypothetical protein, conserved	HG722473.1:17158-18206	3684.47	616.064	5.98066	5.75e-259	1.26e-256	UP	ENH_00010760	hypothetical protein, conserved	HG723292.1:72780-73868	17.4968	53.3236	0.328125	2.13e-10	1.33e-09	DOWN
ENH_00057770	hypothetical protein, conserved	HG725590.1:20632-21593	3731.74	1777.76	2.09912	6.45e-19	6.72e-18	UP	ENH_00038450	hypothetical protein ENH_00038450	HG724584.1:22635-25239	3.88827	53.3516	0.0728801	1.37e-18	1.4e-17	DOWN
ENH_00061670	pre-mRNA-splicing factor, putative	HG725630.1:24086-25088	4113.43	1865.12	2.20545	3.7e-28	5.63e-27	UP	ENH_00021570	hypothetical protein ENH_00021570, partial	HG723651.1:63-2530	14.0526	53.4614	0.262855	1.51e-11	1.03e-10	DOWN
ENH_00060370	hypothetical protein, conserved	HG722903.1:13693-15893	4124.63	1035.83	3.98196	1.95e-170	2.73e-168	UP	ENH_00035000	hypothetical protein ENH_00035000	HG724352.1:216-2425	6.63536	53.462	0.124114	3.46e-16	3.13e-15	DOWN
ENH_00009020	GTP-binding nuclear protein ran/tc4, putative	HG723255.1:33872-35561	4142.43	1456.26	2.84457	1.55e-80	8.17e-79	UP	ENH_00037880	hypothetical protein, conserved	HG724573.1:2028-4930	22.7846	53.5031	0.425856	2.07e-08	1.08e-07	DOWN
ENH_00076820	elongation factor 2, putative	HG725758.1:91285-93854	4179.36	1113.87	3.75211	1.35e-155	1.67e-153	UP	ENH_00068870	hypothetical protein ENH_00068870	HG722951.1:13578-14031	18.6365	53.7429	0.346771	5.9e-10	3.55e-09	DOWN
ENH_00051870	mago nashi protein, putative	HG725538.1:24330-24940	4965.13	1720.64	2.88563	1.75e-100	1.25e-98	UP	ENH_00014200	hypothetical protein, conserved	HG722448.1:41559-45710	26.4363	53.9112	0.490367	2.27e-07	1.09e-06	DOWN
ENH_00023330	centromere/microtubule binding protein, putative	HG723709.1:22771-25258	5530.6	1249.67	4.42565	3.55e-269	8.49e-267	UP	ENH_00050720	hypothetical protein, conserved	HG722790.1:58414-66725	21.9427	55.2949	0.39683	2.48e-09	1.42e-08	DOWN
ENH_00011940	small nuclear ribonucleoprotein E/G, putative	HG723336.1:41656-42074	6053.03	2110.9	2.86751	5.92e-120	5.29e-118	UP	ENH_00084060	hypothetical protein, conserved, partial	HG725979.1:10172-14318	5.4742	55.5477	0.0985495	1.12e-17	1.09e-16	DOWN
ENH_00014890	LOW QUALITY PROTEIN: translation initiation factor SUI1, putative	HG722455.1:3769-5024	6153.96	2829.58	2.17487	4.4e-38	9.44e-37	UP	ENH_00012030	hypothetical protein ENH_00012030, partial	HG723347.1:7808-8283	20.5669	55.7622	0.368832	8.67e-10	5.13e-09	DOWN
ENH_00086050	chaperonin CPN10, mitochondrial, putative	HG723020.1:90391-91133	6447.45	2848.67	2.26332	4.74e-50	1.39e-48	UP	ENH_00074870	hypothetical protein, conserved	HG725814.1:13519-16285	10.6921	55.872	0.191368	3.48e-14	2.77e-13	DOWN
ENH_00064650	hypothetical protein, conserved	HG725668.1:83580-84165	9228.28	3498.34	2.6379	1.22e-138	1.29e-136	UP	ENH_00008210	hypothetical protein, conserved	HG722375.1:8128-17090	23.6603	55.9311	0.423026	9.71e-09	5.23e-08	DOWN
ENH_00068970	40S ribosomal protein S27, putative	HG722949.1:7385-7598	11223.5	5078.3	2.21009	4.32e-75	2.07e-73	UP	ENH_00056950	hypothetical protein, conserved	HG725589.1:3492-6999	10.8965	55.9587	0.194724	3.48e-14	2.77e-13	DOWN
ENH_00047020	small nuclear ribonucleoprotein E, putative	HG722842.1:105351-106437	12559.1	4026.99	3.11873	2.36405551278128e-311	0	UP	ENH_00042990	MIF4G domain-containing protein, putative	HG722798.1:90664-95875	10.1447	56.0369	0.181036	1.78e-14	1.43e-13	DOWN
ENH_00082850	60S ribosomal protein L10, putative	HG725938.1:37884-39370	14562.2	4909.01	2.96642	7.83016539639856e-316	2.32242705656193e-313	UP	ENH_00008350	hypothetical protein ENH_00008350, partial	HG722375.1:86343-87766	8.93846	56.3254	0.158693	6.32e-16	5.61e-15	DOWN
ENH_00076640	60S ribosomal protein L14, putative	HG725758.1:768-1352	17110.9	8407.23	2.03526	4.88e-64	1.89e-62	UP	ENH_00074950	DNA replication licensing factor, putative	HG725815.1:15750-16399	12.3313	56.541	0.218095	1.28e-13	9.93e-13	DOWN
ENH_00068090	60S ribosomal protein L12, putative	HG725707.1:103409-104467	19341	5100.78	3.79177	0	0	UP	ENH_00069580	PHD-finger domain-containing protein, putative	HG722952.1:37861-62562	14.7825	56.6347	0.261015	1.25e-12	9.12e-12	DOWN
ENH_00050980	40S ribosomal protein S2, putative	HG722790.1:236721-239033	19459.5	5982.23	3.25288	0	0	UP	ENH_00049600	acyltransferase domain containing protein, putative	HG725512.1:19472-22132	22.4812	56.8068	0.395748	2.16e-09	1.24e-08	DOWN
ENH_00078130	receptor for activated C kinase, RACK protein, putative	HG722992.1:84763-87350	19725.7	5521.66	3.57242	0	0	UP	ENH_00011770	TPR domain-containing protein, putative	HG723328.1:75392-79194	5.58495	57.0166	0.0979531	1.97e-18	1.99e-17	DOWN
ENH_00055920	60S ribosomal protein L7a, putative	HG722886.1:110210-112651	19817.8	6887.29	2.87745	0	0	UP	ENH_00002440	1-deoxy-D-xylulose 5-phosphate synthase, putative	HG722339.1:9512-11631	13.5289	57.0767	0.23703	2.38e-13	1.8e-12	DOWN
ENH_00060080	ribosomal protein L5, putative	HG725617.1:22821-24816	20007.3	4265.92	4.69003	0	0	UP	ENH_00032160	enolase 2, putative	HG724156.1:29401-42399	15.7809	57.4038	0.27491	2.11e-12	1.52e-11	DOWN
ENH_00069410	60s ribosomal protein L33-A, putative	HG725737.1:12944-13704	21176.4	7690.85	2.75345	0	0	UP	ENH_00069550	hypothetical protein, conserved	HG722952.1:9453-11977	17.3502	57.4434	0.30204	1.5e-11	1.03e-10	DOWN
ENH_00031350	ribosomal protein L32, putative	HG724115.1:28419-28978	21944.8	7026.04	3.12335	0	0	UP	ENH_00073000	P-type Ca(2+)-ATPase, putative	HG725779.1:11572-16238	10.8694	57.4937	0.189054	4.65e-15	3.91e-14	DOWN
ENH_00085450	60S acidic ribosomal protein P1, putative	HG723037.1:62955-63705	22952.2	11297.5	2.03162	2.81e-84	1.58e-82	UP	ENH_00039970	hypothetical protein ENH_00039970, partial	HG724718.1:1-485	27.0667	58.2486	0.464676	2.4e-08	1.25e-07	DOWN
ENH_00017970	60S ribosomal protein L22, putative	HG722465.1:10253-11293	25157.9	8846.87	2.84371	0	0	UP	ENH_00007630	hypothetical protein ENH_00007630	HG723224.1:7249-8129	11.1494	58.522	0.190516	9.54e-15	7.76e-14	DOWN
ENH_00050690	40S ribosomal protein S17, putative	HG722790.1:45893-47213	26729.1	13074.7	2.04434	3.45e-103	2.58e-101	UP	ENH_00021800	LOW QUALITY PROTEIN: hypothetical protein, conserved	HG723080.1:313-2760	20.3883	58.8774	0.346284	1.48e-10	9.35e-10	DOWN
ENH_00028570	60S ribosomal protein L9, putative	HG722606.1:91848-93265	26900.5	8646.42	3.11117	0	0	UP	ENH_00014490	hypothetical protein, conserved	HG722451.1:61646-67096	23.1401	58.9569	0.392492	1.94e-09	1.12e-08	DOWN
ENH_00062840	40S ribosomal protein S3A, putative	HG722917.1:21929-23258	28872.4	13309.8	2.16926	1.04e-170	1.48e-168	UP	ENH_00040280	hypothetical protein, conserved, partial	HG724754.1:0-980	18.8979	58.9571	0.320536	1.67e-11	1.14e-10	DOWN
ENH_00026820	ribosomal protein S10, putative	HG723041.1:265297-266433	29470.6	11194.7	2.63255	0	0	UP	ENH_00006940	RNA pseudouridine synthase domain containing protein, putative	HG723122.1:93346-111373	14.2661	59.0587	0.241558	1.41e-13	1.09e-12	DOWN
ENH_00027150	ribosomal protein L34, putative	HG723869.1:17338-18261	30665.9	11793.8	2.60017	0	0	UP	ENH_00017780	hypothetical protein, conserved	HG723508.1:51047-57301	26.0471	59.3357	0.438979	6.09e-09	3.35e-08	DOWN
ENH_00011590	40S ribosomal protein S12, putative	HG723328.1:5200-6083	32869.1	13809.9	2.38011	4.94065645841247e-323	1.52666284564945e-320	UP	ENH_00057400	hypothetical protein ENH_00057400	HG725592.1:9344-9932	28.5815	59.3989	0.481179	3.42e-08	1.76e-07	DOWN
ENH_00048850	ribosomal protein L35, putative	HG725422.1:146230-147184	33076.2	13408.9	2.46673	0	0	UP	ENH_00025360	hypothetical protein ENH_00025360, partial	HG723812.1:129-3314	19.9517	59.484	0.335413	2.53e-11	1.7e-10	DOWN
ENH_00082090	40S ribosomal protein S15A, putative	HG725847.1:123074-123620	39430.3	19122.7	2.06196	7.21e-163	9.55e-161	UP	ENH_00043170	hypothetical protein, conserved	HG724965.1:14891-18428	21.7848	59.4872	0.36621	1.34e-10	8.51e-10	DOWN
ENH_00015440	40S ribosomal protein S15, putative	HG723367.1:3194-4302	41502.1	13038.9	3.18294	0	0	UP	ENH_00066080	ZIP Zinc transporter domain-containing protein, putative	HG725690.1:299-9348	23.2605	59.583	0.390388	6.35e-10	3.81e-09	DOWN
ENH_00066400	Protein F53C3.13, isoform a, related	HG725685.1:100562-101549	59794.1	25045.3	2.38744	0	0	UP	ENH_00023220	TPR Domain containing protein, putative	HG723701.1:51978-57242	11.5084	59.6842	0.192822	4.63e-15	3.91e-14	DOWN
ENH_00048150	60S ribosomal protein L39, putative	HG725441.1:5488-6294	114626	51864	2.21013	0	0	UP	ENH_00034960	vacuolar ATP synthase subunit c, putative	HG724334.1:43882-45067	11.5988	59.819	0.193898	4.63e-15	3.91e-14	DOWN
									ENH_00041980	phosphoglucan, water dikinase protein, putative	HG724771.1:167244-173778	11.5608	60.0425	0.192544	2.29e-15	1.97e-14	DOWN
									ENH_00005450	hypothetical protein, conserved	HG722356.1:6998-12938	23.1922	60.0776	0.386037	3.47e-10	2.13e-09	DOWN
									ENH_00069990	transmembrane trafficking protein, transmembrane protein Tmp21 precursor, putative	HG725742.1:3468-4167	22.6001	60.3045	0.374766	2.17e-10	1.36e-09	DOWN
									ENH_00078880	protein phosphatase 2C, putative, partial	HG723002.1:61-3638	17.5901	60.3904	0.291273	2.21e-12	1.58e-11	DOWN
									ENH_00027300	phospholipase C delta 1, putative	HG723886.1:1347-3751	19.8132	60.4496	0.327764	1.36e-11	9.3e-11	DOWN
									ENH_00055610	hypothetical protein, conserved	HG725570.1:5571-10276	20.3139	60.6785	0.334779	2.64e-11	1.77e-10	DOWN
									ENH_00059730	hypothetical protein, conserved	HG722899.1:14723-20482	27.3314	60.8978	0.448808	8.43e-09	4.57e-08	DOWN
									ENH_00027940	hypothetical protein, conserved	HG722616.1:10970-14220	21.3795	61.1445	0.349655	3.96e-11	2.61e-10	DOWN
									ENH_00024720	hypothetical protein ENH_00024720	HG723771.1:1526-1904	10.4795	61.291	0.170979	1.88e-16	1.72e-15	DOWN
									ENH_00071750	hypothetical protein ENH_00071750	HG722931.1:159097-161250	7.72558	61.3787	0.125867	2.03e-18	2.04e-17	DOWN
									ENH_00011490	TBC domain-containing protein, putative, partial	HG723334.1:261-2199	25.3012	61.3984	0.412082	8.29e-10	4.93e-09	DOWN
									ENH_00062470	transcription factor S-II central domain-containing protein, putative, partial	HG725638.1:140087-142125	18.4298	61.8752	0.297854	2.22e-12	1.59e-11	DOWN
									ENH_00078530	proteasome subunit alpha type 1, putative	HG725864.1:74570-77035	25.7453	62.3353	0.413013	4.6e-10	2.8e-09	DOWN
									ENH_00002480	hypothetical protein ENH_00002480, partial	HG722335.1:936-3024	13.6632	62.4352	0.218838	4.24e-15	3.6e-14	DOWN
									ENH_00000170	LOW QUALITY PROTEIN: protein inhibitor of activated STAT protein, putative	HG722315.1:8160-12593	20.5937	62.5272	0.329356	7.18e-12	5e-11	DOWN
									ENH_00005320	hypothetical protein ENH_00005320, partial	HG723169.1:1-2172	28.6335	62.7676	0.456183	4.19e-09	2.34e-08	DOWN
									ENH_00081650	peroxisomal biogenesis factor 11 domain-containing protein, putative	HG723018.1:12805-14972	17.8072	63.3562	0.281065	1.81e-13	1.38e-12	DOWN
									ENH_00061580	[3-methyl-2-oxobutanoate dehydrogenase [lipoamide]] kinase, related [Eimeria necatrix]	HG725637.1:9842-12410	8.68965	63.4235	0.13701	1.88e-18	1.91e-17	DOWN
									ENH_00025160	hypothetical protein, conserved, partial	HG723788.1:56434-58449	23.9454	63.7611	0.375549	5.83e-11	3.79e-10	DOWN
									ENH_00074450	succinate dehydrogenase (ubiquinone) flavoprotein subunit, mitochondrial, putative	HG725808.1:11910-15586	24.4541	63.8016	0.383283	1.03e-10	6.6e-10	DOWN
									ENH_00013280	DNA repair protein RAD50, putative, partial	HG723380.1:375-7689	14.8267	63.8209	0.232317	8.23e-15	6.73e-14	DOWN
									ENH_00012540	hypothetical protein ENH_00012540, partial	HG723364.1:2946-6169	29.766	64.5011	0.461481	2.22e-09	1.27e-08	DOWN
									ENH_00004910	hypothetical protein ENH_00004910	HG722354.1:4751-5852	27.1094	64.6422	0.419376	5.86e-10	3.53e-09	DOWN
									ENH_00021590	hypothetical protein ENH_00021590, partial	HG723652.1:2386-4416	21.5973	64.7217	0.333695	6.83e-12	4.76e-11	DOWN
									ENH_00006610	hypothetical protein, conserved	HG722368.1:7679-12033	28.081	64.8552	0.43298	1.43e-09	8.28e-09	DOWN
									ENH_00009190	hypothetical protein, conserved	HG722393.1:954-2377	3.62628	65.0823	0.0557184	2.67e-23	3.36e-22	DOWN
									ENH_00018600	hypothetical protein ENH_00018600, partial	HG723538.1:568-868	28.3178	65.086	0.435083	8.4e-10	4.99e-09	DOWN
									ENH_00030790	DEAH-box RNA/DNA helicase, putative	HG724069.1:27061-40356	18.3111	65.0923	0.28131	1.64e-13	1.25e-12	DOWN
									ENH_00057440	NOT2 / NOT3 / NOT5 family domain-containing protein, putative	HG725592.1:20634-21276	11.4409	65.2314	0.175389	2.98e-17	2.83e-16	DOWN
									ENH_00011860	translation initiation factor eIF-2B subunit alpha, putative	HG723344.1:5433-7246	19.4121	65.244	0.297531	3.31e-13	2.49e-12	DOWN
									ENH_00037060	hypothetical protein, conserved, partial	HG724499.1:28-1933	15.8817	65.3513	0.24302	4.88e-15	4.09e-14	DOWN
									ENH_00030080	hypothetical protein ENH_00030080	HG722651.1:30295-31953	11.4581	65.4828	0.174979	2.98e-17	2.83e-16	DOWN
									ENH_00067730	Cytidine and deoxycytidylate deaminase zinc-binding domain-containing protein, putative	HG725710.1:6555-8967	24.234	65.4875	0.370055	3.02e-11	2.01e-10	DOWN
									ENH_00033500	hypothetical protein, conserved	HG724249.1:11879-13702	32.2154	65.588	0.491178	9.42e-09	5.08e-08	DOWN
									ENH_00063520	acyl-CoA-binding protein, putative	HG725652.1:99855-100131	16.4996	66.5608	0.247888	1.12e-14	9.11e-14	DOWN
									ENH_00027420	chromatin assembly factor 1 subunit, putative	HG722611.1:16416-20094	26.8644	67.0479	0.400675	4.15e-11	2.73e-10	DOWN
									ENH_00031670	hypothetical protein, conserved	HG724033.1:173957-177492	33.1651	67.1019	0.49425	7.58e-09	4.12e-08	DOWN
									ENH_00028020	LOW QUALITY PROTEIN: hypothetical protein ENH_00028020	HG722616.1:40117-42370	22.6129	67.1129	0.336938	1.76e-12	1.28e-11	DOWN
									ENH_00051220	hypothetical protein, conserved	HG725530.1:20962-23132	15.0689	67.2023	0.224232	1.16e-15	1.01e-14	DOWN
									ENH_00073900	hypothetical protein, conserved	HG725798.1:1958-3921	16.0149	67.2663	0.238082	3.15e-15	2.69e-14	DOWN
									ENH_00037210	hypothetical protein, conserved	HG724522.1:800-1616	8.35528	67.6834	0.123447	6.5e-20	7.1e-19	DOWN
									ENH_00075520	hypothetical protein, conserved	HG722984.1:46792-47368	8.18288	67.6842	0.120898	6.5e-20	7.1e-19	DOWN
									ENH_00048930	ribosomal protein L15, putative, partial	HG725482.1:108-513	12.3696	67.8284	0.182366	3.81e-17	3.61e-16	DOWN
									ENH_00012820	zinc finger (C3HC4 RING finger) protein, putative	HG723282.1:64610-67088	13.3053	67.8774	0.19602	9.43e-17	8.79e-16	DOWN
									ENH_00014050	hypothtetical protein, conserved, putative, partial	HG723401.1:1-1843	13.7518	68.3518	0.201191	4.46e-17	4.2e-16	DOWN
									ENH_00018770	hypothetical protein, conserved, partial	HG723546.1:143-4125	8.11721	68.5515	0.11841	2.79e-20	3.11e-19	DOWN
									ENH_00007430	Midasin, related	HG723206.1:30760-60462	27.9067	69.1778	0.403405	3.66e-11	2.43e-10	DOWN
									ENH_00068380	hypothetical protein, conserved, partial	HG725720.1:8681-20797	20.9942	69.9771	0.300015	5.01e-14	3.95e-13	DOWN
									ENH_00082630	hypothetical protein, conserved	HG725941.1:11629-13465	31.3935	70.9596	0.442414	2.92e-10	1.8e-09	DOWN
									ENH_00035820	hypothetical protein ENH_00035820	HG722714.1:184560-186125	18.7747	71.1006	0.264058	1.6e-15	1.38e-14	DOWN
									ENH_00001260	hypothetical protein ENH_00001260	HG723070.1:9834-11173	18.2457	71.2821	0.255965	1.6e-15	1.38e-14	DOWN
									ENH_00010530	Rhoptry kinase family protein ROP21, putative	HG722405.1:81919-84469	27.5768	71.382	0.386327	6.7e-12	4.67e-11	DOWN
									ENH_00086470	hypothetical protein ENH_00086470	HG722949.1:122535-125709	14.6131	71.4991	0.204382	1.41e-17	1.37e-16	DOWN
									ENH_00051590	hypothetical protein, conserved	HG725527.1:2740-7399	19.9108	71.6096	0.278047	6.39e-15	5.28e-14	DOWN
									ENH_00035890	hypothetical protein, conserved	HG722735.1:21249-21801	9.1598	71.6345	0.127869	1.12e-20	1.27e-19	DOWN
									ENH_00006060	zinc finger MYND domain-containing protein, putative	HG723180.1:38319-44239	14.081	71.8097	0.196088	1.41e-17	1.37e-16	DOWN
									ENH_00079800	ATP-dependent RNA helicase, putative	HG725894.1:11203-13742	21.8207	72.914	0.299266	2.36e-14	1.89e-13	DOWN
									ENH_00032390	SWI/SNF-related matrix-associated actin-dependent regulator of chromatin, putative	HG724193.1:464-10438	25.14	73.6906	0.341156	4.11e-13	3.07e-12	DOWN
									ENH_00024810	hypothetical protein ENH_00024810	HG722583.1:9004-13492	12.1358	73.7442	0.164566	1.89e-19	2.02e-18	DOWN
									ENH_00078830	GF20490, related, related, partial	HG725876.1:13503-16289	18.8068	73.9361	0.254366	3.98e-16	3.58e-15	DOWN
									ENH_00014370	hypothetical protein ENH_00014370	HG722451.1:22004-22433	29.1009	74.4236	0.391017	4.98e-12	3.49e-11	DOWN
									ENH_00023120	LOW QUALITY PROTEIN: hypothetical protein ENH_00023120	HG723708.1:539-1735	22.533	75.1009	0.300036	6.23e-15	5.16e-14	DOWN
									ENH_00006300	hypothetical protein, conserved, partial	HG723195.1:230-7343	19.5501	75.2206	0.259904	2.36e-16	2.16e-15	DOWN
									ENH_00058300	hypothetical protein ENH_00058300	HG725603.1:18611-20159	27.3305	75.2492	0.3632	6.15e-13	4.56e-12	DOWN
									ENH_00059960	WD domain, G-beta repeat-containing protein, putative	HG725615.1:3772-7218	13.7216	75.5109	0.181717	1.5e-19	1.62e-18	DOWN
									ENH_00045790	hypothetical protein, conserved	HG722839.1:27492-28725	15.0168	75.7963	0.19812	2.13e-18	2.14e-17	DOWN
									ENH_00074960	hypothetical protein ENH_00074960	HG725815.1:16685-17405	16.2803	76.0457	0.214086	4.99e-18	4.95e-17	DOWN
									ENH_00049130	hypothetical protein, conserved	HG725515.1:5968-6709	34.5707	76.51	0.451846	6e-11	3.89e-10	DOWN
									ENH_00067790	hypothetical protein, conserved	HG725711.1:10093-13649	34.6471	76.8571	0.450799	6e-11	3.89e-10	DOWN
									ENH_00072670	succinyl-CoA ligase alpha subunit, putative	HG725772.1:617-3655	18.4206	77.4699	0.237778	2.88e-17	2.75e-16	DOWN
									ENH_00005130	hypothetical protein, conserved	HG723156.1:5547-7361	16.2746	78.0035	0.208639	7.05e-19	7.32e-18	DOWN
									ENH_00009940	hypothetical protein ENH_00009940	HG722400.1:59736-63640	27.8368	78.0661	0.35658	6.36e-14	4.98e-13	DOWN
									ENH_00079570	hypothetical protein, conserved	HG725888.1:9118-13333	19.2111	78.1673	0.245769	2.84e-17	2.71e-16	DOWN
									ENH_00006180	hypothetical protein, conserved, partial	HG723189.1:63-1274	30.0468	78.3358	0.383564	8.07e-13	5.94e-12	DOWN
									ENH_00004310	hypothetical protein, conserved	HG723130.1:80685-93293	21.6278	78.6965	0.274825	2.42e-16	2.21e-15	DOWN
									ENH_00013290	hypothetical protein, conserved	HG722433.1:249-2156	31.6621	78.8254	0.401674	2.1e-12	1.51e-11	DOWN
									ENH_00085320	peptidyl-prolyl cis-trans isomerase NIMA-interacting 1, putative	HG726008.1:10474-11192	32.6221	79.3078	0.411335	1.95e-12	1.41e-11	DOWN
									ENH_00063300	hypothetical protein ENH_00063300	HG725661.1:5311-5677	34.9289	80.0169	0.436519	4.48e-12	3.15e-11	DOWN
									ENH_00041630	hypothetical protein, conserved	HG724851.1:23771-24824	21.2363	80.1127	0.26508	6.37e-17	5.98e-16	DOWN
									ENH_00069270	long chain acyl-CoA synthetase, putative	HG725734.1:8214-14935	38.185	80.3212	0.475404	8.21e-11	5.28e-10	DOWN
									ENH_00034050	hexaprenyl pyrophosphate synthetase protein, putative	HG724292.1:33968-39223	36.2536	80.3706	0.45108	2.49e-11	1.68e-10	DOWN
									ENH_00017070	hypothetical protein ENH_00017070	HG723489.1:1126-5819	33.375	80.7921	0.413097	2.73e-12	1.94e-11	DOWN
									ENH_00016850	hypothetical protein, conserved, partial	HG723483.1:221-1585	18.3138	81.0678	0.225907	8.4e-19	8.67e-18	DOWN
									ENH_00075750	hypothetical protein, conserved	HG725685.1:137118-137595	8.6274	81.1762	0.10628	4.1e-25	5.61e-24	DOWN
									ENH_00021520	grb10 interacting GYF protein, putative	HG723643.1:24827-35494	40.6056	81.267	0.499657	1.56e-10	9.85e-10	DOWN
									ENH_00039010	hypothetical protein, conserved	HG722767.1:14133-16462	22.1356	81.5943	0.271289	7.08e-17	6.64e-16	DOWN
									ENH_00046550	calcium-transporting ATPase, putative	HG725299.1:5877-12430	36.1313	82.6776	0.437014	5.51e-12	3.87e-11	DOWN
									ENH_00024750	hypothetical protein, conserved	HG723775.1:3188-4194	32.4924	82.7114	0.392841	3.36e-13	2.52e-12	DOWN
									ENH_00027850	hypothetical protein, conserved	HG723907.1:43146-46364	35.4172	83.1944	0.425716	2.02e-12	1.46e-11	DOWN
									ENH_00061210	hypothetical protein, conserved	HG725631.1:135-1987	31.234	83.5003	0.374059	7.09e-14	5.54e-13	DOWN
									ENH_00081760	ribosomal protein L7/L12, putative	HG723018.1:51189-52025	26.2277	83.6805	0.313427	8.84e-16	7.79e-15	DOWN
									ENH_00058320	vacuolar proton-translocating ATPase subunit, putative	HG725603.1:22042-23414	26.3042	84.1347	0.312644	4.57e-16	4.1e-15	DOWN
									ENH_00068470	trafficking protein particle complex subunit 3, putative	HG725722.1:114-525	1e-05	84.4557	1.18e-07	1.07e-34	2.02e-33	DOWN
									ENH_00057960	ATP-dependent RNA helicase, putative, partial	HG725590.1:149017-150076	33.3999	84.6576	0.394529	1.78e-13	1.36e-12	DOWN
									ENH_00043120	LOW QUALITY PROTEIN: hypothetical protein, conserved	HG722798.1:161682-167685	19.3175	84.7519	0.22793	2.66e-19	2.83e-18	DOWN
									ENH_00003650	hypothetical protein ENH_00003650	HG723042.1:233189-235353	29.7098	85.488	0.347532	4.31e-15	3.66e-14	DOWN
									ENH_00064340	hypothetical protein, conserved	HG725674.1:11541-19194	26.0963	85.7597	0.304296	2.38e-16	2.18e-15	DOWN
									ENH_00051600	hypothetical protein ENH_00051600	HG725527.1:12281-14325	12.1612	86.1221	0.141209	4.47e-24	5.88e-23	DOWN
									ENH_00028230	ubiquitin carboxyl-terminal hydrolase, putative	HG722619.1:11128-12642	34.16	86.5915	0.394496	1.47e-13	1.13e-12	DOWN
									ENH_00060320	hypothetical protein, conserved	HG725620.1:17686-18537	29.308	86.852	0.337448	2.4e-15	2.06e-14	DOWN
									ENH_00067280	hypothetical protein, conserved	HG725705.1:13559-15596	26.6921	86.8789	0.307233	1.25e-16	1.16e-15	DOWN
									ENH_00010970	hypothetical protein, conserved	HG723311.1:6469-7879	21.4269	87.0525	0.246138	2.96e-19	3.14e-18	DOWN
									ENH_00007180	hypothetical protein ENH_00007180, partial	HG723207.1:9455-10187	23.6508	87.1044	0.271522	2.62e-18	2.62e-17	DOWN
									ENH_00053100	hypothetical protein ENH_00053100, partial	HG722878.1:19597-22243	10.8083	87.2062	0.12394	7.72e-26	1.08e-24	DOWN
									ENH_00003220	hypothetical protein, conserved	HG723112.1:78613-81829	8.72261	87.646	0.0995209	2.25e-27	3.32e-26	DOWN
									ENH_00009440	26S proteasome non-ATPase regulatory subunit, putative, partial	HG723269.1:57-3928	22.9729	87.7319	0.261853	1.26e-18	1.3e-17	DOWN
									ENH_00018300	hypothetical protein, conserved	HG723527.1:96-1237	15.5941	88.0439	0.177117	6.92e-23	8.58e-22	DOWN
									ENH_00002170	protein phosphatase 2C, putative	HG723096.1:4104-11908	42.5633	88.1306	0.482957	1.44e-11	9.82e-11	DOWN
									ENH_00024890	hypothetical protein ENH_00024890	HG722583.1:51340-53106	32.0173	88.3727	0.362299	6.12e-15	5.09e-14	DOWN
									ENH_00004960	vacuolar ATP synthase subunit h, putative	HG723159.1:5278-9776	34.1479	88.5908	0.385457	2.92e-14	2.33e-13	DOWN
									ENH_00013210	hypothetical protein, conserved	HG723368.1:41416-61926	31.6874	89.3833	0.354511	2.13e-15	1.83e-14	DOWN
									ENH_00080940	transportin, putative	HG725916.1:2184-6147	17.4653	89.862	0.194357	4.92e-22	5.88e-21	DOWN
									ENH_00044440	hypothetical protein, conserved	HG722826.1:2697-9193	18.7507	90.9545	0.206155	7.63e-22	9.06e-21	DOWN
									ENH_00019740	inosine triphosphate pyrophosphatase, putative	HG723574.1:33170-34697	34.016	91.0188	0.373725	4.75e-15	3.99e-14	DOWN
									ENH_00000570	proteasome subunit alpha type 3, putative	HG723054.1:188-3893	13.5603	91.1401	0.148785	3.28e-25	4.52e-24	DOWN
									ENH_00055710	polyadenylate-binding protein, putative, partial	HG725572.1:1-3347	34.9657	91.282	0.383051	4.75e-15	3.99e-14	DOWN
									ENH_00065520	cytosol aminopeptidase, putative	HG725606.1:92057-96363	44.4804	93.1641	0.477441	2.06e-12	1.49e-11	DOWN
									ENH_00019380	hypothetical protein ENH_00019380, partial	HG723570.1:0-894	21.6855	93.9605	0.230794	4.93e-21	5.69e-20	DOWN
									ENH_00024270	ABC1 domain-containing protein, putative	HG722578.1:12890-17034	16.4249	94.7695	0.173314	2.22e-24	2.96e-23	DOWN
									ENH_00064400	hypothetical protein ENH_00064400	HG725675.1:22196-23174	28.9095	94.8798	0.304696	2.76e-18	2.75e-17	DOWN
									ENH_00026650	hydrolase, TatD family domain-containing protein, putative	HG723041.1:168821-172151	34.1758	95.4551	0.35803	4.72e-16	4.22e-15	DOWN
									ENH_00011580	hypothetical protein ENH_00011580	HG723328.1:1448-2565	35.2853	96.356	0.366197	4.11e-16	3.69e-15	DOWN
									ENH_00015230	bis(5\'-nucleosyl)-tetraphosphatase (asymmetrical), putative	HG723440.1:732-4620	34.1213	96.3625	0.354093	1.55e-16	1.43e-15	DOWN
									ENH_00026610	tuftelin interacting protein 11, putative	HG723041.1:148515-153136	14.1898	96.3697	0.147243	2.4e-26	3.42e-25	DOWN
									ENH_00022940	hypothetical protein, conserved, partial	HG722551.1:81-1924	28.0287	96.4104	0.290723	7.35e-19	7.62e-18	DOWN
									ENH_00002500	hypothetical protein, conserved	HG722335.1:14082-14310	28.4284	97.2348	0.292369	3.84e-19	4.07e-18	DOWN
									ENH_00058160	hypothetical protein, conserved	HG722897.1:6202-12001	32.1665	97.2679	0.3307	1.49e-17	1.45e-16	DOWN
									ENH_00057660	selR domain-containing protein, putative	HG725596.1:9126-11430	12.1596	97.7808	0.124356	4.48e-28	6.8e-27	DOWN
									ENH_00018610	translation initiation factor eIF-2B epsilon subunit, putative	HG723538.1:3227-5918	25.997	97.9633	0.265375	1.42e-20	1.6e-19	DOWN
									ENH_00019830	ribosome biogenesis protein BOP1, putative, partial	HG723584.1:867-3238	47.4694	98.4483	0.482176	7.3e-13	5.38e-12	DOWN
									ENH_00031390	hypothetical protein, conserved	HG724033.1:3462-5841	25.9048	98.9469	0.261805	7e-21	8.01e-20	DOWN
									ENH_00012590	histone deactylase, putative	HG722429.1:31026-36890	41.1713	99.4727	0.413895	6.08e-15	5.06e-14	DOWN
									ENH_00032360	hypothetical protein ENH_00032360, partial	HG724194.1:134-2056	18.3745	99.5784	0.184523	8.14e-25	1.1e-23	DOWN
									ENH_00034060	hypothetical protein, conserved	HG722695.1:2219-3932	46.9912	99.7611	0.471037	3.12e-13	2.35e-12	DOWN
									ENH_00068860	myosin heavy chain, putative	HG722951.1:4635-13022	38.4845	100.312	0.383648	3.14e-16	2.84e-15	DOWN
									ENH_00040100	UMP-CMP kinase, putative	HG724727.1:27048-35705	40.3898	100.695	0.40111	2.22e-15	1.91e-14	DOWN
									ENH_00017940	hypothetical protein ENH_00017940, partial	HG723519.1:67075-67552	34.9906	101.234	0.345641	6.83e-18	6.74e-17	DOWN
									ENH_00014300	hypothetical protein, conserved	HG723408.1:2402-4587	45.9092	101.501	0.452303	4.54e-14	3.58e-13	DOWN
									ENH_00054910	hypothetical protein, conserved	HG722882.1:12818-16093	25.8065	102.452	0.251889	4.53e-22	5.46e-21	DOWN
									ENH_00069150	LOW QUALITY PROTEIN: chromodomain helicase DNA binding protein, putative	HG725321.1:1590-14044	29.0898	102.457	0.283922	2.9e-20	3.23e-19	DOWN
									ENH_00003030	chromatin remodelling complex protein SNF2L, putative	HG723116.1:5241-11428	44.8002	103.557	0.432614	6.22e-15	5.16e-14	DOWN
									ENH_00081150	hypothetical protein, conserved	HG723015.1:12953-13824	31.4118	104.044	0.301909	5.48e-20	6.02e-19	DOWN
									ENH_00013350	hypothetical protein, conserved	HG722433.1:32553-39101	35.3235	104.577	0.337775	1.92e-18	1.95e-17	DOWN
									ENH_00070590	proteasome subunit beta type 2, putative	HG725750.1:13043-15166	12.3896	105	0.117996	1.18e-30	2.01e-29	DOWN
									ENH_00070520	serine/threonine protein phosphatase 5, putative	HG725748.1:11410-18306	38.6483	105.573	0.366081	1.58e-17	1.53e-16	DOWN
									ENH_00006240	5\'-3\' exoribonuclease 2, related	HG723192.1:69-3396	24.9014	106.39	0.234058	6.27e-24	8.2e-23	DOWN
									ENH_00004150	phosphoglucomutase, putative, partial	HG723137.1:235-5209	33.7366	106.527	0.316695	9.86e-20	1.07e-18	DOWN
									ENH_00017690	hypothetical protein, conserved	HG723508.1:6912-7590	35.3318	106.742	0.331002	5.57e-19	5.85e-18	DOWN
									ENH_00019570	hypothetical protein ENH_00019570	HG723575.1:4630-5581	46.4739	106.854	0.434929	4.59e-15	3.88e-14	DOWN
									ENH_00013430	Ubiquitin-activating enzyme E1 1, related, partial	HG723383.1:2609-6108	24.4804	107.665	0.227376	3.14e-24	4.14e-23	DOWN
									ENH_00013130	hypothetical protein ENH_00013130	HG723371.1:1-2773	32.2872	107.839	0.299402	1.51e-20	1.71e-19	DOWN
									ENH_00072880	general transcription factor IIH polypeptide 2, putative	HG725765.1:106007-107996	48.5708	107.938	0.449988	9.28e-15	7.56e-14	DOWN
									ENH_00027770	CDK-activating kinase assembly factor, putative	HG723907.1:859-2336	48.0987	108.891	0.441714	5.59e-15	4.66e-14	DOWN
									ENH_00070630	hypothetical protein, conserved	HG725744.1:20143-23530	39.8763	110.806	0.359875	1.35e-18	1.39e-17	DOWN
									ENH_00041650	hypothetical protein, conserved	HG724851.1:28078-30165	55.1417	110.821	0.497574	1.48e-13	1.14e-12	DOWN
									ENH_00062780	hypothetical protein, conserved	HG722919.1:14408-17370	36.7207	111.069	0.330612	4.49e-20	4.96e-19	DOWN
									ENH_00025170	hypothetical protein, conserved	HG723799.1:333-1104	49.6609	111.809	0.444158	1.58e-15	1.38e-14	DOWN
									ENH_00015000	hypothetical protein ENH_00015000	HG722455.1:54737-57543	19.4498	112.092	0.173516	7.41e-29	1.17e-27	DOWN
									ENH_00010640	hypothetical protein, conserved, partial	HG723292.1:1-5086	22.7338	114.902	0.197854	8.87e-28	1.33e-26	DOWN
									ENH_00056730	Serine/threonine-protein phosphatase PP-X isozyme 2, related	HG725585.1:1478-2951	44.837	115.202	0.389203	2.56e-18	2.57e-17	DOWN
									ENH_00055450	hypothetical protein, conserved	HG725568.1:7449-10214	50.1734	115.571	0.434135	2.69e-16	2.45e-15	DOWN
									ENH_00009530	TCP-1/cpn60 family chaperonin, putative, partial	HG722399.1:701-8961	47.6312	116.407	0.409178	1.6e-17	1.55e-16	DOWN
									ENH_00017240	hypothetical protein ENH_00017240, partial	HG723496.1:67-1633	25.67	116.614	0.220128	8.13e-27	1.19e-25	DOWN
									ENH_00023950	LOW QUALITY PROTEIN: hypothetical protein, conserved	HG722572.1:37848-38244	54.6197	116.654	0.46822	1.97e-15	1.7e-14	DOWN
									ENH_00070370	hypothetical protein, conserved	HG722962.1:11548-12690	39.8905	117.252	0.340212	1.09e-20	1.25e-19	DOWN
									ENH_00041750	Cullulin 3, related, partial	HG722797.1:28090-37019	28.775	117.877	0.24411	1.63e-25	2.27e-24	DOWN
									ENH_00009630	hypothetical protein, conserved	HG722396.1:47154-48318	50.7436	118.52	0.428144	5.61e-17	5.28e-16	DOWN
									ENH_00043010	U4/U6 small nuclear ribonucleoprotein, putative	HG722798.1:107710-113256	56.3247	118.675	0.474613	2.29e-15	1.97e-14	DOWN
									ENH_00061980	DnaJ domain-containing protein, putative	HG722912.1:20866-22319	55.4601	118.744	0.467056	1.59e-15	1.38e-14	DOWN
									ENH_00026690	ras-GTPase-activating protein binding protein, putative	HG723041.1:189599-193485	53.4907	118.929	0.44977	2.97e-16	2.69e-15	DOWN
									ENH_00013160	hypothetical protein, conserved, partial	HG723374.1:85-2963	33.3054	119.185	0.279443	7.1e-24	9.2e-23	DOWN
									ENH_00013750	hypothetical protein ENH_00013750, partial	HG723394.1:1-554	45.7224	120.454	0.379584	2.27e-19	2.41e-18	DOWN
									ENH_00000930	translational activator, putative	HG723063.1:7829-12240	15.3335	120.69	0.127049	2.3e-34	4.34e-33	DOWN
									ENH_00042670	hypothetical protein ENH_00042670, partial	HG722806.1:22353-26236	28.2618	121.079	0.233416	6.43e-27	9.41e-26	DOWN
									ENH_00034980	hypothetical protein ENH_00034980	HG724345.1:1767-2313	58.4177	121.39	0.48124	1.54e-15	1.34e-14	DOWN
									ENH_00007750	LOW QUALITY PROTEIN: hypothetical protein ENH_00007750	HG723216.1:84244-85254	25.7958	122.775	0.210106	8.73e-29	1.37e-27	DOWN
									ENH_00032440	hypothetical protein, conserved	HG724193.1:24523-36335	28.6697	122.807	0.233453	3.05e-27	4.49e-26	DOWN
									ENH_00019430	hypothetical protein, conserved	HG722507.1:7118-14987	45.8862	123.041	0.372934	3.87e-20	4.29e-19	DOWN
									ENH_00072110	hypothetical protein, conserved	HG722972.1:11620-12466	57.6929	123.102	0.468659	2.41e-16	2.2e-15	DOWN
									ENH_00028220	Ubiquitin carboxyl-terminal hydrolase, related	HG722619.1:9536-10903	40.694	123.125	0.33051	4.82e-22	5.78e-21	DOWN
									ENH_00044640	WD-40 repeat protein, putative, partial	HG725105.1:31474-36798	38.3477	123.161	0.311362	8.39e-23	1.04e-21	DOWN
									ENH_00001880	hypothetical protein ENH_00001880	HG723085.1:6647-7425	59.247	123.206	0.480878	1.28e-15	1.13e-14	DOWN
									ENH_00074770	hypothetical protein ENH_00074770	HG722980.1:116309-117186	40.86	123.528	0.330775	4.82e-22	5.78e-21	DOWN
									ENH_00085560	hypothetical protein, conserved	HG726011.1:10741-13118	47.1344	123.612	0.381309	1.75e-19	1.87e-18	DOWN
									ENH_00040760	hypothetical protein, conserved	HG723858.1:61192-63231	59.4467	125.864	0.472309	2.8e-16	2.55e-15	DOWN
									ENH_00071240	SPFH domain / Band 7 family domain-containing protein, putative	HG725757.1:11278-15744	58.8706	126.35	0.465933	1.21e-16	1.12e-15	DOWN
									ENH_00049940	Cgd7_4360 protein, related	HG725522.1:27688-29032	32.5989	126.478	0.257744	1.58e-26	2.27e-25	DOWN
									ENH_00007200	hypothetical protein ENH_00007200	HG723209.1:1586-5070	30.1508	130.811	0.230491	1.08e-28	1.68e-27	DOWN
									ENH_00052270	leucine rich repeat protein, putative	HG725543.1:5371-8122	64.1207	131.307	0.488327	2.94e-16	2.67e-15	DOWN
									ENH_00032410	LOW QUALITY PROTEIN: hypothetical protein ENH_00032410	HG724193.1:19711-22631	36.3128	131.437	0.276275	3.79e-26	5.37e-25	DOWN
									ENH_00021140	hypothetical protein, conserved	HG723624.1:31677-37875	59.9534	132.068	0.453959	4.38e-18	4.35e-17	DOWN
									ENH_00042680	hypothetical protein, conserved	HG722806.1:28264-34386	54.7894	132.501	0.413502	1.23e-19	1.33e-18	DOWN
									ENH_00042600	serine/threonine protein phosphatase, putative	HG722806.1:256-697	61.4824	134.096	0.458495	5.25e-18	5.2e-17	DOWN
									ENH_00063550	adenosylhomocysteinase, putative	HG725652.1:114096-115779	49.6644	135.89	0.365475	4.26e-22	5.14e-21	DOWN
									ENH_00034830	WD domain, G-beta repeat-containing protein, putative	HG724336.1:1403-1928	46.6438	136.363	0.342056	1.54e-23	1.96e-22	DOWN
									ENH_00012400	hypothetical protein, conserved	HG723352.1:41439-42174	47.4524	136.589	0.34741	2.88e-23	3.62e-22	DOWN
									ENH_00011470	hypothetical protein ENH_00011470, partial	HG723333.1:59-1882	54.6758	140.902	0.388041	7.75e-22	9.17e-21	DOWN
									ENH_00010410	major facilitator superfamily domain-containing protein, putative, partial	HG723289.1:177-2238	24.4098	141.342	0.1727	5.87e-36	1.17e-34	DOWN
									ENH_00020880	splicing factor 3a protein, putative	HG723622.1:3879-4847	64.5387	141.539	0.455978	6.41e-19	6.7e-18	DOWN
									ENH_00018360	UPF1 regulator of nonsense transcripts homolog (Yeast), related	HG723529.1:4703-5282	49.3285	141.878	0.347683	6.67e-24	8.69e-23	DOWN
									ENH_00074280	hypothetical protein, conserved	HG725804.1:7775-10489	55.3463	142.002	0.389757	7.12e-22	8.46e-21	DOWN
									ENH_00071740	hypothetical protein, conserved	HG722931.1:153763-159076	33.7291	142.762	0.236261	3.06e-31	5.28e-30	DOWN
									ENH_00055320	hypothetical protein, conserved	HG725566.1:19170-25548	27.3824	143.769	0.190461	7.36e-35	1.4e-33	DOWN
									ENH_00029810	hypothetical protein ENH_00029810	HG722645.1:17674-24117	48.8954	144.198	0.339085	3.53e-25	4.86e-24	DOWN
									ENH_00044300	hypothetical protein ENH_00044300	HG725057.1:29479-30005	58.0399	144.366	0.402033	1.41e-21	1.65e-20	DOWN
									ENH_00060330	hypothetical protein, conserved	HG725620.1:19066-19612	71.3304	144.618	0.493233	1.08e-17	1.05e-16	DOWN
									ENH_00074740	hypothetical protein, conserved	HG722980.1:101580-102135	39.0278	145.038	0.269087	2.92e-29	4.68e-28	DOWN
									ENH_00028520	HIT domain-containing protein, putative	HG722606.1:62379-63465	52.3522	145.417	0.360014	5.42e-24	7.09e-23	DOWN
									ENH_00005700	ATP-dependent RNA helicase, putative, partial	HG723179.1:0-5789	60.788	145.423	0.418008	3.26e-21	3.79e-20	DOWN
									ENH_00077120	major sperm protein domain-containing protein, putative	HG725850.1:9563-10611	63.8189	145.568	0.438413	3.06e-20	3.39e-19	DOWN
									ENH_00051040	hypothetical protein, conserved	HG725528.1:17767-21616	58.1833	145.894	0.398805	7.94e-22	9.37e-21	DOWN
									ENH_00042420	ctr copper transporter domain-containing protein, putative	HG722802.1:33556-35344	20.9607	146.048	0.143519	2.46e-40	5.64e-39	DOWN
									ENH_00061610	lipase domain-containing protein, putative, partial	HG725637.1:20674-24151	24.7323	146.288	0.169066	1.03e-37	2.18e-36	DOWN
									ENH_00042240	hypothetical protein ENH_00042240, partial	HG724892.1:1-257	48.8215	147.516	0.330957	5.65e-26	7.98e-25	DOWN
									ENH_00006020	Isoleucine-tRNA synthetase (Predicted), related	HG723180.1:115-662	69.3844	150.915	0.459758	9.32e-20	1.01e-18	DOWN
									ENH_00044130	hypothetical protein, conserved	HG722809.1:55331-63109	62.0887	151.923	0.408685	4.58e-22	5.52e-21	DOWN
									ENH_00044770	hypothetical protein, conserved	HG722829.1:13196-21169	28.3221	153.796	0.184154	1.08e-37	2.28e-36	DOWN
									ENH_00079560	hypothetical protein, conserved	HG725888.1:3108-6042	43.6995	154.982	0.281965	2.48e-30	4.13e-29	DOWN
									ENH_00083670	hypothetical protein ENH_00083670	HG725971.1:639-1730	53.0794	155.026	0.34239	2.19e-26	3.13e-25	DOWN
									ENH_00002650	hypothetical protein ENH_00002650	HG723103.1:2707-2972	24.3307	156.682	0.155287	2.94e-41	6.87e-40	DOWN
									ENH_00065930	pyridine nucleotide-disulphide oxidoreductase domain-containing protein, putative, partial	HG725688.1:61-3407	43.6264	157.647	0.276735	3.38e-31	5.82e-30	DOWN
									ENH_00045590	hypothetical protein ENH_00045590	HG725186.1:133-689	55.2267	160.327	0.344463	3.25e-27	4.79e-26	DOWN
									ENH_00054520	ATP-dependent RNA helicase, putative	HG722884.1:5514-8712	53.7596	161.886	0.332083	3.09e-28	4.72e-27	DOWN
									ENH_00036190	Beta-catenin-like protein 1, related	HG724441.1:784-2024	78.0205	163.201	0.478064	1.81e-20	2.04e-19	DOWN
									ENH_00081750	hypothetical protein, conserved	HG723018.1:36742-43508	77.3931	163.465	0.473454	1.32e-20	1.49e-19	DOWN
									ENH_00011750	hypothetical protein, conserved	HG723328.1:70927-73861	61.3938	165.488	0.370986	1.97e-26	2.82e-25	DOWN
									ENH_00036440	hypothetical protein, conserved	HG722746.1:12280-17668	65.7826	165.766	0.39684	6.45e-25	8.8e-24	DOWN
									ENH_00061120	hypothetical protein ENH_00061120	HG722907.1:113717-114350	78.1725	167.418	0.46693	2.32e-21	2.71e-20	DOWN
									ENH_00017720	hypothetical protein, conserved	HG723508.1:26551-28431	74.8796	167.463	0.447141	1.2e-22	1.46e-21	DOWN
									ENH_00063660	hypothetical protein, conserved	HG725663.1:15314-16637	68.0019	168.893	0.402633	7.7e-25	1.04e-23	DOWN
									ENH_00085830	hypothetical protein, conserved	HG723039.1:68369-68582	66.5002	170.379	0.390307	5.91e-26	8.33e-25	DOWN
									ENH_00021220	ribosome biogenesis protein BMS1, putative	HG723636.1:2155-4373	51.9357	171.249	0.303276	5.29e-32	9.29e-31	DOWN
									ENH_00048940	hypothetical protein, conserved, partial	HG725484.1:0-830	22.7085	171.295	0.13257	4.86e-48	1.34e-46	DOWN
									ENH_00055740	hypothetical protein, conserved	HG725572.1:13802-14785	74.2045	171.728	0.432105	1.45e-23	1.85e-22	DOWN
									ENH_00038460	rRNA biogenesis protein, related	HG724584.1:25591-34141	36.6994	172.445	0.212818	1.27e-39	2.84e-38	DOWN
									ENH_00040690	hypothetical protein, conserved	HG723858.1:28939-29911	75.0029	172.707	0.434278	1.2e-23	1.54e-22	DOWN
									ENH_00051790	RNA recognition motif-containing protein, putative	HG725527.1:122224-128673	44.4462	173.348	0.256399	8.48e-36	1.68e-34	DOWN
									ENH_00042110	mitochondrial import inner membrane translocase TIM44, putative	HG724878.1:6786-9483	85.7936	173.901	0.493347	4.93e-21	5.68e-20	DOWN
									ENH_00045810	ubiquitin-activating enzyme e1, putative, partial	HG725213.1:114-1218	52.6762	174.636	0.301634	1.45e-32	2.58e-31	DOWN
									ENH_00085310	importin-alpha re-exporter, putative	HG726008.1:2929-9851	75.4509	175.443	0.430059	2.41e-24	3.2e-23	DOWN
									ENH_00016140	hypothetical protein ENH_00016140, partial	HG722470.1:3480-4510	50.4199	175.726	0.286923	1.12e-33	2.05e-32	DOWN
									ENH_00055330	hypothetical protein, conserved	HG725566.1:25872-27204	64.5982	179.275	0.36033	2.36e-29	3.79e-28	DOWN
									ENH_00022960	hypothetical protein, conserved, partial	HG723698.1:175-2415	39.6211	180.85	0.219083	1.43e-40	3.29e-39	DOWN
									ENH_00008100	hypothetical protein ENH_00008100	HG722376.1:4633-5020	86.5951	181.607	0.476827	1.14e-22	1.4e-21	DOWN
									ENH_00068460	p25-alpha family protein, related	HG722948.1:11281-12257	88.6322	182.003	0.486982	2.18e-22	2.65e-21	DOWN
									ENH_00079780	hypothetical protein, conserved	HG725894.1:1533-2298	64.7784	183.185	0.353623	2e-30	3.36e-29	DOWN
									ENH_00045390	RNA helicase, putative	HG722832.1:29090-32183	52.5259	185.989	0.282414	6.36e-36	1.27e-34	DOWN
									ENH_00042430	hypothetical protein, conserved	HG722802.1:36767-38439	50.4796	187.831	0.26875	2.45e-37	5.17e-36	DOWN
									ENH_00053490	CCR4-Not complex component, Not1 domain-containing protein, conserved, putative, partial	HG725550.1:0-4764	38.7672	189.972	0.204068	2.46e-44	6e-43	DOWN
									ENH_00066820	Ef1alpha-like factor, related	HG722936.1:7641-9070	89.9454	191.685	0.469235	1.95e-24	2.61e-23	DOWN
									ENH_00026860	armadillo/beta-catenin-like repeat-containing protein, putative	HG723041.1:276030-279342	87.6894	192.028	0.456649	3.26e-25	4.5e-24	DOWN
									ENH_00075530	hypothetical protein, conserved	HG722984.1:51156-52628	92.739	193.035	0.480426	4.97e-24	6.53e-23	DOWN
									ENH_00043990	proteasome subunit beta type 5, putative	HG722820.1:20507-21888	80.6697	194.213	0.415367	5.58e-28	8.4e-27	DOWN
									ENH_00044250	hypothetical protein ENH_00044250, partial	HG725050.1:1-1245	21.1931	196.229	0.108002	4.79e-58	1.64e-56	DOWN
									ENH_00024800	hypothetical protein ENH_00024800	HG722583.1:8493-8724	53.1163	196.781	0.269926	5.13e-39	1.12e-37	DOWN
									ENH_00071360	hypothetical protein, conserved	HG725752.1:76734-80955	83.7016	197.186	0.42448	1.03e-27	1.53e-26	DOWN
									ENH_00011440	hypothetical protein, conserved	HG723332.1:8288-8504	31.2492	200.336	0.155984	2.18e-52	6.61e-51	DOWN
									ENH_00065640	hypothetical protein ENH_00065640	HG725606.1:155426-156330	66.3032	206.98	0.320336	1.64e-36	3.33e-35	DOWN
									ENH_00077160	ubiquitin, putative	HG725852.1:1150-2076	97.8175	209.142	0.467709	1.19e-26	1.73e-25	DOWN
									ENH_00060650	hypothetical protein, conserved	HG725621.1:2029-2566	101.496	209.836	0.483692	2.08e-25	2.88e-24	DOWN
									ENH_00078900	proteasome subunit alpha type 2, putative	HG723002.1:17264-18814	88.6738	210.55	0.421153	1.08e-29	1.75e-28	DOWN
									ENH_00075000	PHD-finger domain-containing protein, putative	HG725819.1:12784-14039	69.5559	210.65	0.330197	2.38e-36	4.81e-35	DOWN
									ENH_00028970	hypothetical protein ENH_00028970	HG722627.1:2697-6998	72.8643	212.853	0.342322	6.77e-36	1.35e-34	DOWN
									ENH_00084530	TBC domain-containing protein, putative, partial	HG725986.1:11626-13908	36.4784	215.816	0.169025	1.62e-54	5.14e-53	DOWN
									ENH_00018650	hypothetical protein ENH_00018650	HG723541.1:3385-3589	30.8837	217.997	0.14167	3.58e-59	1.26e-57	DOWN
									ENH_00017000	hypothetical protein ENH_00017000	HG723485.1:58-3340	103.246	221.159	0.466841	5.32e-28	8.06e-27	DOWN
									ENH_00049170	zinc finger (CCCH type) protein, putative	HG725515.1:19301-22859	52.8078	222.54	0.237296	6.97e-48	1.91e-46	DOWN
									ENH_00027630	hypothetical protein, conserved	HG723898.1:34208-37595	80.2649	226.086	0.355019	6.05e-37	1.25e-35	DOWN
									ENH_00043220	importin subunit beta-1, putative	HG724965.1:35250-37477	91.9361	226.36	0.40615	5.2e-33	9.32e-32	DOWN
									ENH_00032330	U3 small nucleolar ribonucleoprotein protein IMP3, putative	HG724189.1:547-1662	59.9344	227.959	0.262917	4.45e-46	1.16e-44	DOWN
									ENH_00008070	CMCG kinase (incomplete catalytic triad), putative	HG723225.1:60023-66266	83.2328	228.78	0.363812	2.52e-36	5.09e-35	DOWN
									ENH_00024990	LOW QUALITY PROTEIN: PPR repeat-containing protein, putative	HG722585.1:31069-36467	30.0607	229.489	0.13099	1.53e-63	5.89e-62	DOWN
									ENH_00034920	ATP synthase beta chain, putative	HG724334.1:31554-34379	55.2113	229.716	0.240346	1.22e-48	3.47e-47	DOWN
									ENH_00063440	HMG-like nucleosome/chromatin assembly factor D, related	HG725652.1:45632-45935	68.3943	232.251	0.294484	2.03e-43	4.82e-42	DOWN
									ENH_00047650	hypothetical protein, conserved	HG725401.1:10071-11340	96.8455	233.783	0.414254	2.64e-33	4.79e-32	DOWN
									ENH_00029760	hypothetical protein, conserved, partial	HG724014.1:186-1851	114.758	235.556	0.487179	2.01e-28	3.09e-27	DOWN
									ENH_00072300	TCP-1/cpn60 family chaperonin, putative	HG722969.1:20481-27549	79.1874	235.872	0.335722	8.63e-40	1.94e-38	DOWN
									ENH_00044820	WD-40 repeat protein, putative	HG722829.1:34609-36493	109.338	236.401	0.462511	4.82e-30	7.9e-29	DOWN
									ENH_00050060	bromodomain domain-containing protein, putative	HG722865.1:21219-23654	100.818	238.364	0.422958	2.5e-33	4.54e-32	DOWN
									ENH_00056180	protein phosphatase 2C, putative, partial	HG725577.1:64-762	59.2146	240.059	0.246667	3.13e-50	9.24e-49	DOWN
									ENH_00011480	hypothetical protein, conserved, partial	HG723333.1:5124-8470	90.4552	240.154	0.376655	3.91e-37	8.17e-36	DOWN
									ENH_00044690	hypothetical protein ENH_00044690	HG725115.1:10333-11270	58.1141	245.781	0.236447	2.29e-52	6.92e-51	DOWN
									ENH_00035920	hypothetical protein, conserved	HG722735.1:35408-41581	74.9403	247.145	0.303224	1.31e-45	3.36e-44	DOWN
									ENH_00006640	hypothetical protein, conserved	HG722368.1:25806-28868	28.6701	248.041	0.115586	4.94e-72	2.23e-70	DOWN
									ENH_00068920	triosephosphate isomerase, putative	HG725729.1:15102-17486	119.797	249.195	0.480736	2.26e-30	3.78e-29	DOWN
									ENH_00063330	hypothetical protein, conserved, partial	HG725662.1:1-4145	74.9558	250.787	0.298882	1.74e-46	4.57e-45	DOWN
									ENH_00015870	hypothetical protein, conserved	HG723444.1:1778-3461	71.6824	251.132	0.285437	3.82e-48	1.06e-46	DOWN
									ENH_00013310	hypothetical protein, conserved	HG722433.1:11873-15991	119.298	251.435	0.474469	5.02e-31	8.6e-30	DOWN
									ENH_00041010	hypothetical protein, conserved	HG723858.1:210511-211598	121.872	251.75	0.484099	2.58e-30	4.28e-29	DOWN
									ENH_00029270	deoxyhypusine synthase, putative, partial	HG723986.1:0-1676	108.061	257.249	0.420064	1e-35	1.97e-34	DOWN
									ENH_00049710	tim10/DDP zinc finger domain-containing protein, putative	HG725512.1:75610-76361	119.59	267.693	0.446743	4.24e-35	8.18e-34	DOWN
									ENH_00072560	LOW QUALITY PROTEIN: nucleoporin FG repeat-containing protein, putative	HG725768.1:8843-15183	112.069	269.149	0.416383	7.24e-38	1.54e-36	DOWN
									ENH_00010350	FK506-binding nuclear protein, putative	HG722370.1:223124-225401	124.964	269.64	0.463448	4.13e-34	7.73e-33	DOWN
									ENH_00032460	hypothetical protein, conserved	HG724193.1:39527-40714	132.628	275.166	0.481993	2.21e-33	4.04e-32	DOWN
									ENH_00067250	Arginine/serine-rich splicing factor 6, related	HG725705.1:120-2420	61.4759	277.605	0.221451	2.73e-61	1.01e-59	DOWN
									ENH_00078320	U2 small nuclear ribonucleoprotein auxiliary factor U2AF, putative	HG725868.1:8465-12243	92.4505	282.889	0.326808	1.25e-48	3.55e-47	DOWN
									ENH_00003000	hypothetical protein, conserved, partial	HG723116.1:196-391	86.5581	284.162	0.304608	8.77e-52	2.64e-50	DOWN
									ENH_00029620	hypothetical protein ENH_00029620, partial	HG724003.1:1-2618	115.722	285.925	0.404729	3.38e-41	7.89e-40	DOWN
									ENH_00021070	DnaK family domain containing protein, putative	HG723633.1:2058-3656	131.551	287.971	0.45682	1.14e-36	2.33e-35	DOWN
									ENH_00045800	hypothetical protein, conserved	HG722839.1:33570-34599	83.2284	288.672	0.288315	2.73e-54	8.53e-53	DOWN
									ENH_00080360	hypothetical protein, conserved	HG723010.1:62678-64445	124.304	289.067	0.430018	2.24e-39	4.95e-38	DOWN
									ENH_00052660	DNA-directed RNA polymerase III subunit, putative	HG725537.1:142015-147865	143.584	289.312	0.496295	7.83e-34	1.45e-32	DOWN
									ENH_00012200	hypothetical protein, conserved	HG723353.1:1085-3006	111.127	289.489	0.383873	1.14e-43	2.73e-42	DOWN
									ENH_00017560	zinc finger (CCCH type) protein, putative	HG722488.1:46799-48462	137.303	291.741	0.470633	5.44e-36	1.09e-34	DOWN
									ENH_00049560	Splicing factor 3B subunit 3, putative	HG725519.1:23763-32266	104.983	292.326	0.35913	6.73e-47	1.8e-45	DOWN
									ENH_00069560	hypothetical protein, conserved	HG722952.1:12833-13436	64.2756	306.216	0.209903	2.15e-69	9.29e-68	DOWN
									ENH_00073560	importin, putative	HG725789.1:16040-18589	70.7935	309.785	0.228525	2.65e-67	1.1e-65	DOWN
									ENH_00051250	K7_Crm1p, related, partial	HG725531.1:61-1505	128.012	318.903	0.401414	7.49e-46	1.94e-44	DOWN
									ENH_00050280	melanocyte proliferating gene 1, putative	HG725526.1:16524-19236	90.6843	321.915	0.281703	1.66e-61	6.2e-60	DOWN
									ENH_00059720	WD-40 repeat protein, putative	HG722899.1:7874-13754	145.879	330.746	0.441061	1.23e-43	2.94e-42	DOWN
									ENH_00057380	hypothetical protein ENH_00057380	HG725592.1:1694-3054	76.2901	332.239	0.229624	8.94e-72	3.97e-70	DOWN
									ENH_00051400	RNA-binding protein, putative	HG725533.1:16221-20428	131.739	332.283	0.396466	1.06e-48	3.03e-47	DOWN
									ENH_00035950	hypothetical protein ENH_00035950, partial	HG722738.1:459-834	156.02	333.327	0.468069	4.78e-41	1.11e-39	DOWN
									ENH_00009120	TBC domain containing protein, related, partial	HG723266.1:13-1082	132.293	333.97	0.396122	1.68e-48	4.74e-47	DOWN
									ENH_00071160	phosphoglycerate kinase, putative	HG725755.1:12711-14079	142.205	335.967	0.423271	9.41e-46	2.43e-44	DOWN
									ENH_00000050	hypothetical protein ENH_00000050, partial	HG723044.1:1-554	166.823	339.201	0.491812	7.44e-40	1.69e-38	DOWN
									ENH_00080040	hypothetical protein ENH_00080040, partial	HG725896.1:138-2347	137.136	344.467	0.398111	5.31e-50	1.55e-48	DOWN
									ENH_00013700	hypothetical protein, conserved, partial	HG722443.1:88-669	73.5671	344.512	0.21354	2.93e-77	1.45e-75	DOWN
									ENH_00066240	hypothetical protein, conserved, partial	HG725692.1:20484-22550	121.589	350.491	0.34691	2.35e-57	7.73e-56	DOWN
									ENH_00027950	hypothetical protein, conserved	HG722616.1:15605-17933	117.863	351.853	0.334978	2.7e-59	9.55e-58	DOWN
									ENH_00081240	RNA binding protein, putative	HG723015.1:42961-46830	124.474	354.52	0.351106	1.91e-57	6.37e-56	DOWN
									ENH_00082680	hypothetical protein ENH_00082680, partial	HG725943.1:63-565	75.3491	356.077	0.211609	3.6e-80	1.86e-78	DOWN
									ENH_00039930	LOC397764 protein, related	HG722778.1:25990-27454	82.4826	359.332	0.229544	1.92e-77	9.58e-76	DOWN
									ENH_00036060	hypothetical protein, conserved	HG724418.1:5156-8855	166.866	360.726	0.462584	3.76e-45	9.34e-44	DOWN
									ENH_00007740	hypothetical protein, conserved	HG723216.1:82853-83969	159.215	363.37	0.438162	7.67e-48	2.09e-46	DOWN
									ENH_00062630	DnaJ domain-containing protein, putative	HG722918.1:19249-20478	103.88	373.688	0.277986	6.86e-72	3.08e-70	DOWN
									ENH_00040070	hypothetical protein ENH_00040070, partial	HG724727.1:1-809	72.0105	386.49	0.186319	2.84e-92	1.83e-90	DOWN
									ENH_00016430	Histone H3, related, partial	HG723466.1:0-243	176.253	388.834	0.453286	2.57e-49	7.45e-48	DOWN
									ENH_00051240	transcription initiation factor iib, putative	HG725530.1:28638-29483	145.613	417.21	0.349016	8.87e-68	3.72e-66	DOWN
									ENH_00023470	RNA binding protein, putative	HG723717.1:14351-18515	170.568	419.97	0.406143	1.86e-59	6.68e-58	DOWN
									ENH_00002750	TCP-1/cpn60 family chaperonin, putative, partial	HG723111.1:75-1361	204.375	427.683	0.477866	3.3e-51	9.86e-50	DOWN
									ENH_00020870	5-aminolevulinate synthase, related, partial	HG723622.1:497-3085	126.978	429.603	0.295571	4.92e-79	2.5e-77	DOWN
									ENH_00059130	proliferation-associated protein 2g4, putative	HG722867.1:241422-244067	221.328	444.169	0.498297	1.15e-50	3.42e-49	DOWN
									ENH_00074370	hypothetical protein ENH_00074370	HG725806.1:17071-17699	113	445.757	0.253501	1.74e-90	1.09e-88	DOWN
									ENH_00053770	adenosine kinase, putative	HG725555.1:2098-4548	145.267	460.446	0.315492	1.62e-80	8.44e-79	DOWN
									ENH_00080960	methionyl-tRNA synthetase, putative, partial	HG723016.1:146-955	208.129	464.907	0.447679	2.11e-59	7.5e-58	DOWN
									ENH_00073070	IMP dehydrogenase / GMP reductase domain containing protein, putative	HG722976.1:7098-9144	222.562	465.187	0.478436	1.57e-55	5.08e-54	DOWN
									ENH_00061990	hypothetical protein, conserved	HG722912.1:22941-23363	218.857	467.081	0.468563	3.25e-57	1.07e-55	DOWN
									ENH_00000590	glutamine synthetase, putative	HG723054.1:10755-13197	183.28	469.995	0.389962	1.02e-68	4.36e-67	DOWN
									ENH_00023840	elongation factor Tu, putative, partial	HG722567.1:59228-59989	214.238	488.117	0.438907	1.02e-63	3.95e-62	DOWN
									ENH_00086580	la domain-containing protein, putative	HG723020.1:526-1781	184.598	491.748	0.375391	1.82e-74	8.59e-73	DOWN
									ENH_00008960	TCP-1/cpn60 family chaperonin, putative	HG723260.1:3570-6553	195.07	492.581	0.396016	4.32e-71	1.9e-69	DOWN
									ENH_00007540	hypothetical protein ENH_00007540, partial	HG723219.1:9224-10019	163.094	493.494	0.330488	5e-83	2.73e-81	DOWN
									ENH_00006110	carbonic anhydrase domain containing protein, putative	HG723180.1:73337-79713	189.218	493.578	0.38336	1.84e-73	8.42e-72	DOWN
									ENH_00051910	nuclear associated protein, putative	HG725539.1:6844-7980	126.398	510.46	0.247616	1.21e-104	9.25e-103	DOWN
									ENH_00085620	hypothetical protein, conserved, partial	HG726015.1:16-1437	245.517	512.945	0.478642	7.08e-61	2.59e-59	DOWN
									ENH_00010630	hypothetical protein ENH_00010630, partial	HG723299.1:7887-9032	230.735	516.111	0.447065	2.97e-66	1.22e-64	DOWN
									ENH_00027840	hypothetical protein ENH_00027840	HG723907.1:33561-36177	190.77	526.197	0.362545	2.37e-82	1.28e-80	DOWN
									ENH_00044700	hypothetical protein, conserved	HG725115.1:12759-13739	151.767	533.273	0.284595	3.43e-100	2.43e-98	DOWN
									ENH_00085500	zinc finger (CCCH type) protein, putative	HG723037.1:76580-81023	247.885	543.969	0.455697	3.56e-68	1.51e-66	DOWN
									ENH_00072040	Serpin B6, related	HG725762.1:6802-8458	185.842	578.279	0.321371	1.58e-99	1.09e-97	DOWN
									ENH_00021660	hypothetical protein, conserved	HG723650.1:1238-4123	284.468	609.133	0.467005	4.21e-74	1.96e-72	DOWN
									ENH_00073610	hypothetical protein, conserved	HG725791.1:15225-17237	295.308	610.507	0.483709	3.28e-71	1.45e-69	DOWN
									ENH_00041190	hypothetical protein ENH_00041190	HG724772.1:34254-34946	205.162	653.201	0.314087	6.9e-114	5.81e-112	DOWN
									ENH_00085890	LOW QUALITY PROTEIN: hypothetical protein ENH_00085890	HG723474.1:1698-2316	293.302	678.644	0.432188	2.22e-89	1.36e-87	DOWN
									ENH_00074910	Eukaryotic translation initiation factor 3 subunit L, related	HG725815.1:69-842	272.784	687.213	0.396942	1.4e-98	9.6e-97	DOWN
									ENH_00057720	hypothetical protein, conserved, partial	HG725590.1:1-2876	212.636	709.929	0.299517	6.52e-128	6.28e-126	DOWN
									ENH_00055720	Fructose-bisphosphate aldolase, related	HG725572.1:4498-6142	177.232	733.061	0.24177	9.17e-152	1.1e-149	DOWN
									ENH_00084070	LOW QUALITY PROTEIN: heat shock protein 60, putative	HG725980.1:390-2387	233.965	741.875	0.31537	6.77e-129	6.61e-127	DOWN
									ENH_00026010	hypothetical protein ENH_00026010, partial	HG722604.1:54614-55345	223.254	742.771	0.300569	1.95e-133	1.98e-131	DOWN
									ENH_00033640	UPF0101 protein CGI-137, putative	HG724257.1:21823-22363	373.291	757.495	0.492797	3.1e-86	1.78e-84	DOWN
									ENH_00079130	eukaryotic translation initiation factor 3 subunit 10, putative	HG723005.1:11033-12257	351.667	785.603	0.44764	1.18e-99	8.23e-98	DOWN
									ENH_00033130	hypothetical protein, conserved	HG722698.1:13923-16442	247.23	805.797	0.306814	2.09e-142	2.35e-140	DOWN
									ENH_00079810	hexokinase, putative, partial	HG725887.1:97-4907	342.654	816.245	0.419793	1.12e-110	8.92e-109	DOWN
									ENH_00044500	nuclear RNA binding protein, putative, partial	HG722826.1:35248-36178	308.176	822.63	0.374623	1.03e-123	9.41e-122	DOWN
									ENH_00039940	heterogeneous nuclear ribonucleoprotein A3, putative	HG722778.1:28260-31005	344.868	878.185	0.392705	9.17e-127	8.72e-125	DOWN
									ENH_00015200	splicing factor protein, putative, partial	HG723429.1:70217-70874	303.534	884.485	0.343176	1.71e-143	1.95e-141	DOWN
									ENH_00053950	KH domain-containing protein, putative, partial	HG722879.1:112-1431	192.831	887.757	0.217211	8.86e-195	1.46e-192	DOWN
									ENH_00004360	heat shock protein 90, putative, partial	HG723141.1:1391-8097	579.558	1184	0.489492	7.84e-135	8.07e-133	DOWN
									ENH_00084000	eukaryotic translation initiation factor 2 gamma subunit, putative	HG725978.1:1005-1657	451.619	1189.46	0.379684	2.56e-176	3.95e-174	DOWN
									ENH_00075710	profilin family protein, putative, partial	HG725832.1:135-750	465.402	1201.93	0.387212	8.77e-175	1.33e-172	DOWN
									ENH_00038560	nucleosome assembly domain-containing protein, putative	HG722764.1:34234-36345	549.853	1206.35	0.455799	3.84e-149	4.45e-147	DOWN
									ENH_00074460	hypothetical protein, conserved, partial	HG725809.1:0-331	293.753	1320.45	0.222464	1.84e-285	4.7e-283	DOWN
									ENH_00065790	hypothetical protein, conserved	HG725606.1:229316-229838	651.453	1326.86	0.490973	3.03e-150	3.57e-148	DOWN
									ENH_00036580	hypothetical protein ENH_00036580, partial	HG724480.1:600-1894	676.209	1402.98	0.48198	2.96e-162	3.85e-160	DOWN
									ENH_00014240	hypothetical protein, conserved	HG722448.1:59480-59756	826.777	1725.65	0.47911	1.03e-200	1.78e-198	DOWN
									ENH_00025640	DEAD/DEAH box helicase, putative	HG723839.1:3225-4507	1080.12	2273.82	0.475024	2.64e-266	5.93e-264	DOWN
									ENH_00018390	CMGC kinase, Dyrk family, putative, partial	HG723532.1:219-389	1422.99	3198.3	0.444921	0	0	DOWN
									ENH_00081510	nucleoside diphosphate kinase, putative	HG725924.1:96-414	3793.74	8093.19	0.468757	0	0	DOWN
