# Supplementary material for: Comparative transcriptome analysis of second- and third-generation merozoites of Eimeria necatrix
Source: Parasit Vectors. 2017 Aug 16;10:388. doi: 10.1186/s13071-017-2325-z (PMC5559809; doi:10.1186/s13071-017-2325-z)
Supplement: Supplementary file 4 — Information on MZ-2-specific mRNA transcripts. (XLSX 18 kb) [file 13071_2017_2325_MOESM4_ESM.xlsx]

## Sheet: Sheet1
Gene ID	Description	Locus	MZ3 FPKM	MZ2 FPKM	Fold change-MZ3/MZ2	p-value	FDR
ENH_00034170	hypothetical protein, conserved	HG722695.1:61935-68130	0.951587	8.10227	0.117447	0.00109148	0.00335406
ENH_00037770	serine carboxypeptidase S28, putative, partial	HG722761.1:121-2298	0.777733	5.40841	0.143801	0.0142487	0.0359002
ENH_00039890	hypothetical protein ENH_00039890	HG722778.1:7638-7944	1e-05	5.95112	1.68e-06	0.0142487	0.0359002
ENH_00040210	hypothetical protein ENH_00040210	HG722785.1:35651-39404	0.807937	7.9955	0.101049	0.00260047	0.00751167
ENH_00042650	lipoic acid synthase, putative	HG722806.1:17355-18186	0.462577	5.09364	0.0908146	0.0142487	0.0359002
ENH_00043390	hypothetical protein, conserved	HG722812.1:20489-21257	0.586628	13.0281	0.0450279	1.28e-05	5.12e-05
ENH_00044450	hypothetical protein ENH_00044450	HG722826.1:9536-10488	0.599122	8.75101	0.0684632	0.00109148	0.00335406
ENH_00045650	hypothetical protein ENH_00045650	HG722838.1:463-3545	0.746529	7.02786	0.106224	0.00260047	0.00751167
ENH_00059080	hypothetical protein ENH_00059080	HG722867.1:225695-227345	0.845093	14.1402	0.0597653	5.16e-06	2.17e-05
ENH_00059120	ATP-dependent RNA helicase, putative	HG722867.1:233521-237336	1e-05	6.28	1.59e-06	0.00612859	0.0165852
ENH_00006740	hypothetical protein, conserved	HG722368.1:75483-85183	0.836336	6.08794	0.137376	0.00612859	0.0165852
ENH_00061950	hypothetical protein, conserved	HG722912.1:4597-4939	1e-05	8.06236	1.24e-06	0.00109148	0.00335406
ENH_00069740	hypothetical protein, conserved	HG722955.1:336-1940	0.742662	12.1358	0.061196	3.14e-05	0.00011926
ENH_00072210	hypothetical protein, conserved	HG722973.1:13473-15372	1e-05	5.53452	1.81e-06	0.0142487	0.0359002
ENH_00077850	hypothetical protein ENH_00077850	HG722995.1:12369-12986	0.785714	6.38107	0.123132	0.00612859	0.0165852
ENH_00080420	hypothetical protein, conserved	HG723010.1:86914-91621	0.591074	9.55005	0.0618922	0.000454056	0.00148057
ENH_00009670	hypothetical protein, conserved	HG722396.1:66156-68382	0.361045	6.33277	0.0570122	0.00612859	0.0165852
ENH_00083220	hypothetical protein ENH_00083220	HG723024.1:9971-11552	0.698456	5.2778	0.132338	0.0142487	0.0359002
ENH_00084370	hypothetical protein ENH_00084370	HG723028.1:59417-59588	1e-05	7.83145	1.28e-06	0.00260047	0.00751167
ENH_00011030	hypothetical protein ENH_00011030	HG722412.1:886-2212	1e-05	5.64933	1.77e-06	0.0142487	0.0359002
ENH_00002700	hypothetical protein, conserved	HG723105.1:8047-10374	0.856556	6.95327	0.123188	0.00612859	0.0165852
ENH_00073810	hypothetical protein, conserved	HG723130.1:8248-12352	0.837363	7.05692	0.118658	0.00260047	0.00751167
ENH_00006330	hypothetical protein ENH_00006330	HG723196.1:1580-2997	0.680712	5.74929	0.118399	0.0142487	0.0359002
ENH_00006550	phosphate transporter, putative, partial	HG723204.1:244-1353	0.998032	9.92875	0.100519	0.000454056	0.00148057
ENH_00007150	hypothetical protein, conserved, partial	HG723207.1:1-4031	0.640994	9.0542	0.0707952	0.000454056	0.00148057
ENH_00007190	hypothetical protein, conserved	HG723208.1:3092-5761	0.56269	8.85214	0.0635654	0.00109148	0.00335406
ENH_00007580	50S ribosomal protein L12, putative	HG723222.1:2896-4318	0.462953	15.0106	0.0308417	2.08e-06	9.12e-06
ENH_00008420	hypothetical protein ENH_00008420	HG723245.1:4557-6209	0.557459	7.99813	0.0696987	0.00260047	0.00751167
ENH_00012810	hypothetical protein ENH_00012810	HG723282.1:62732-63332	1e-05	5.11643	1.95e-06	0.0142487	0.0359002
ENH_00010980	hypothetical protein ENH_00010980, partial	HG723314.1:145-1871	0.943558	7.54728	0.12502	0.00260047	0.00751167
ENH_00011380	hypothetical protein ENH_00011380	HG723319.1:66054-66186	1e-05	28.6825	3.49e-07	1.25e-11	8.62e-11
ENH_00011270	hypothetical protein ENH_00011270	HG723326.1:1382-1964	1e-05	5.49866	1.82e-06	0.0142487	0.0359002
ENH_00012320	hypothetical protein, conserved, partial	HG723352.1:61-1987	0.994275	5.2957	0.187751	0.0142487	0.0359002
ENH_00012260	hypothetical protein ENH_00012260, partial	HG723356.1:66-1053	0.622753	6.81728	0.0913492	0.00612859	0.0165852
ENH_00012550	hypothetical protein ENH_00012550, partial	HG723364.1:7077-7723	0.834319	10.7687	0.0774763	0.000187486	0.000648117
ENH_00014790	hypothetical protein ENH_00014790, partial	HG723422.1:162-433	1e-05	10.0666	9.93e-07	0.000187486	0.000648117
ENH_00014830	hypothetical protein ENH_00014830	HG723424.1:4241-6399	1e-05	13.0841	7.64e-07	1.28e-05	5.12e-05
ENH_00015290	hypothetical protein ENH_00015290, partial	HG723443.1:0-547	0.754306	10.4398	0.0722529	0.000187486	0.000648117
ENH_00016890	hypothetical protein ENH_00016890	HG723475.1:7596-8488	1e-05	11.2613	8.88e-07	7.69e-05	0.000279212
ENH_00017190	hypothetical protein ENH_00017190	HG723491.1:1806-2004	1e-05	10.4888	9.53e-07	0.000187486	0.000648117
ENH_00018780	hypothetical protein ENH_00018780, partial	HG723546.1:4761-6324	0.819603	8.0067	0.102365	0.00109148	0.00335406
ENH_00019080	hypothetical protein, conserved	HG723558.1:366-2964	0.722708	6.83227	0.105779	0.00612859	0.0165852
ENH_00019580	hypothetical protein, conserved, partial	HG723576.1:166-2467	0.992895	5.85212	0.169664	0.0142487	0.0359002
ENH_00015370	hypothetical protein, conserved	HG722462.1:40432-41708	0.803602	6.92981	0.115963	0.00612859	0.0165852
ENH_00024130	hypothetical protein, conserved	HG723746.1:38646-43993	0.425343	9.14772	0.0464972	0.000454056	0.00148057
ENH_00072620	hypothetical protein ENH_00072620	HG723794.1:483-2725	0.155667	6.57317	0.0236822	0.00612859	0.0165852
ENH_00025370	Protein PROLIFERA, related, partial	HG723816.1:1372-2639	0.432868	9.64574	0.0448766	0.000454056	0.00148057
ENH_00027600	hypothetical protein, conserved	HG723898.1:14268-17906	0.584741	5.1711	0.113079	0.0142487	0.0359002
ENH_00027540	ATP-NAD kinase domain-containing protein, putative	HG723905.1:2641-3913	1e-05	8.11734	1.23e-06	0.00109148	0.00335406
ENH_00027690	hypothetical protein ENH_00027690, partial	HG723909.1:0-1474	0.743739	6.54645	0.11361	0.00612859	0.0165852
ENH_00016520	E3 ubiquitin-protein ligase HUWE1, related	HG722473.1:36868-46204	0.849627	7.83019	0.108507	0.00260047	0.00751167
ENH_00031980	hypothetical protein ENH_00031980, partial	HG724149.1:729-2778	0.599977	7.96567	0.0753203	0.00260047	0.00751167
ENH_00033740	hypothetical protein, conserved	HG724264.1:15740-17720	0.981221	12.6678	0.0774579	3.14e-05	0.00011926
ENH_00037460	hypothetical protein ENH_00037460, partial	HG724539.1:394-1393	0.750498	16.3012	0.0460394	8.35e-07	3.78e-06
ENH_00017810	hypothetical protein ENH_00017810	HG722494.1:3608-4760	0.652902	6.42283	0.101653	0.00612859	0.0165852
ENH_00039180	hypothetical protein, conserved	HG724658.1:37066-38104	0.970606	8.1265	0.119437	0.00109148	0.00335406
ENH_00040380	DNA repair protein, putative	HG724678.1:17467-24200	0.951471	5.87698	0.161898	0.0142487	0.0359002
ENH_00041130	Phosphoglycerate mutase family protein, related, partial	HG724768.1:276-1784	0.97666	14.835	0.0658349	5.16e-06	2.17e-05
ENH_00042560	hypothetical protein, conserved	HG724936.1:12086-14589	0.846082	6.8861	0.122868	0.00612859	0.0165852
ENH_00042590	hypothetical protein, conserved	HG724936.1:30381-32018	0.367855	5.47024	0.0672466	0.0142487	0.0359002
ENH_00043830	hypothetical protein ENH_00043830, partial	HG725031.1:686-1451	0.858595	9.16394	0.0936928	0.000454056	0.00148057
ENH_00047800	ribosomal protein S15, putative	HG725332.1:6178-7090	0.535991	10.4442	0.0513195	0.000187486	0.000648117
ENH_00047840	hypothetical protein, conserved	HG725332.1:16946-21492	0.841742	9.92421	0.084817	0.000454056	0.00148057
ENH_00047270	hypothetical protein, conserved	HG725351.1:2627-3245	1e-05	5.55674	1.8e-06	0.0142487	0.0359002
ENH_00047280	hypothetical protein, conserved	HG725351.1:3452-3787	1e-05	9.27801	1.08e-06	0.000454056	0.00148057
ENH_00047550	hypothetical protein ENH_00047550	HG725381.1:15712-16474	1e-05	5.07911	1.97e-06	0.0142487	0.0359002
ENH_00048100	MGC78958 protein, related	HG725410.1:38-254	1e-05	10.6395	9.4e-07	0.000187486	0.000648117
ENH_00048390	hypothetical protein, conserved	HG725470.1:20244-27595	0.929518	5.29361	0.175592	0.0142487	0.0359002
ENH_00001870	hypothetical protein, conserved	HG722331.1:2987-5207	0.460653	9.17259	0.0502206	0.000454056	0.00148057
ENH_00050080	actin-like family protein, putative	HG725523.1:1944-6641	0.578402	12.7509	0.0453617	3.14e-05	0.00011926
ENH_00050260	hypothetical protein, conserved	HG725526.1:11621-15618	0.490795	5.2521	0.0934474	0.0142487	0.0359002
ENH_00051800	hypothetical protein, conserved	HG725527.1:131539-137015	0.427691	5.19228	0.0823706	0.0142487	0.0359002
ENH_00052060	hypothetical protein, conserved	HG725541.1:7473-9207	1e-05	6.88864	1.45e-06	0.00612859	0.0165852
ENH_00052990	flap endonuclease-1, putative	HG725545.1:18014-19942	0.611371	8.95026	0.0683076	0.00109148	0.00335406
ENH_00055520	hypothetical protein ENH_00055520	HG725569.1:9943-10302	1e-05	6.08975	1.64e-06	0.00612859	0.0165852
ENH_00065720	LOW QUALITY PROTEIN: hypothetical protein ENH_00065720	HG725606.1:189635-192085	0.04466	6.49155	0.00687971	0.00612859	0.0165852
ENH_00059370	hypothetical protein ENH_00059370	HG725608.1:25630-26218	0.628924	6.27864	0.100169	0.00612859	0.0165852
ENH_00022840	DNA mismatch repair protein, putative	HG722525.1:180670-185601	0.663799	5.80956	0.11426	0.0142487	0.0359002
ENH_00059410	hypothetical protein ENH_00059410	HG725609.1:14150-15266	1e-05	5.72832	1.75e-06	0.0142487	0.0359002
ENH_00060680	M16 family peptidase, putative, partial	HG725621.1:19110-23591	0.946019	11.5508	0.0819007	7.69e-05	0.000279212
ENH_00060860	hypothetical protein, conserved	HG725628.1:15460-15652	1e-05	27.2631	3.67e-07	3.19e-11	2.12e-10
ENH_00061450	hypothetical protein ENH_00061450	HG725634.1:13654-14550	1e-05	11.6875	8.56e-07	7.69e-05	0.000279212
ENH_00064200	hypothetical protein ENH_00064200	HG725669.1:19361-19856	0.84889	6.09224	0.13934	0.00612859	0.0165852
ENH_00068470	trafficking protein particle complex subunit 3, putative	HG725722.1:114-525	1e-05	84.4557	1.18e-07	1.07e-34	2.02e-33
ENH_00068780	LOW QUALITY PROTEIN: SNARE protein, putative, partial	HG725723.1:3079-6122	1e-05	37.4987	2.67e-07	2.69e-15	2.3e-14
ENH_00023960	LOW QUALITY PROTEIN: DNA-repair endonuclease subunit, putative	HG722572.1:38816-42872	0.306407	10.2237	0.0299703	0.000187486	0.000648117
ENH_00072140	hypothetical protein ENH_00072140	HG725763.1:45-1113	0.952728	5.81432	0.163859	0.0142487	0.0359002
ENH_00086480	NLI interacting factor-like phosphatase domain-containing protein, putative	HG725771.1:51-1192	0.873439	7.15115	0.12214	0.00260047	0.00751167
ENH_00077260	hypothetical protein, conserved, partial	HG725855.1:1-2009	0.333883	9.8265	0.0339778	0.000454056	0.00148057
ENH_00079670	hypothetical protein ENH_00079670	HG725891.1:681-3293	0.643435	5.43906	0.118299	0.0142487	0.0359002
ENH_00079710	hypothetical protein, conserved	HG725892.1:7093-7516	1e-05	14.1735	7.06e-07	5.16e-06	2.17e-05
ENH_00080570	hypothetical protein, conserved	HG725905.1:10863-11462	1e-05	5.25323	1.9e-06	0.0142487	0.0359002
ENH_00083140	pyridoxal phosphate phosphatase, putative	HG725954.1:190-1587	0.686758	8.16913	0.0840675	0.00109148	0.00335406
ENH_00085270	hypothetical protein, conserved	HG726006.1:8070-10102	0.203773	10.4287	0.0195396	0.000187486	0.000648117
ENH_00030870	chorismate synthase, putative	HG722663.1:23489-26332	0.359107	9.54065	0.0376397	0.000454056	0.00148057
