# Supplementary material for: Comparative transcriptome analysis of second- and third-generation merozoites of Eimeria necatrix
Source: Parasit Vectors. 2017 Aug 16;10:388. doi: 10.1186/s13071-017-2325-z (PMC5559809; doi:10.1186/s13071-017-2325-z)
Supplement: Supplementary file 5 — Information on MZ-3-specific mRNA transcripts. (XLSX 15 kb) [file 13071_2017_2325_MOESM5_ESM.xlsx]

## Sheet: Sheet1
Gene ID	Description	Locus	MZ3 FPKM	MZ2 FPKM	Fold change-MZ3/MZ2	p-value	FDR
ENH_00036720	hypothetical protein, conserved	HG722734.1:46737-48116	13.2185	0.501033	26.3825	0.0137809	0.0348161
ENH_00050920	Coronin, related	HG722790.1:210856-215618	37.9381	0.519226	73.0666	3.48e-07	1.64e-06
ENH_00042910	hypothetical protein, conserved	HG722798.1:60897-62526	16.5697	0.96171	17.2294	0.00289947	0.00830419
ENH_00045310	hypothetical protein, conserved	HG722823.1:163443-164664	15.5183	0.149014	104.14	0.00482007	0.0132668
ENH_00058860	hypothetical protein, conserved	HG722867.1:130424-132491	17.8903	0.196455	91.0656	0.00176541	0.0052763
ENH_00054060	hypothetical protein, conserved	HG722879.1:63894-65040	18.6333	0.41073	45.3663	0.00179771	0.00534055
ENH_00059700	hypothetical protein, conserved	HG722899.1:2338-4327	50.847	0.704783	72.1456	8.71e-10	5.15e-09
ENH_00060580	hypothetical protein, conserved	HG722903.1:119464-119959	13.4168	1e-05	1341680	0.0137809	0.0348161
ENH_00010290	SAG family member	HG722370.1:195543-197200	26.1755	0.914814	28.6129	4.23e-05	0.000158317
ENH_00008280	hypothetical protein, conserved	HG722375.1:55592-56128	34.7412	0.857119	40.5325	9.92e-07	4.47e-06
ENH_00068510	Trichohyalin, putative, partial	HG722947.1:1-1099	18.5773	0.453319	40.9806	0.00179771	0.00534055
ENH_00069030	hypothetical protein, conserved	HG722949.1:25132-27656	16.486	0.255012	64.6479	0.00289947	0.00830419
ENH_00069710	hypothetical protein, conserved	HG722952.1:112014-115695	13.3766	0.0664655	201.256	0.0137809	0.0348161
ENH_00069730	hypothetical protein, conserved	HG722952.1:122755-124039	17.7588	0.874714	20.3024	0.00176541	0.0052763
ENH_00073770	hypothetical protein ENH_00073770	HG722977.1:84871-85072	22.205	1e-05	2220500	0.000210221	0.000718999
ENH_00075440	membrane skeletal protein IMC1, putative	HG722984.1:4836-7192	20.5335	0.199197	103.081	0.000598336	0.00189763
ENH_00026700	hypothetical protein, conserved	HG723041.1:196481-197732	59.8703	0.645027	92.8183	1.07e-11	7.38e-11
ENH_00003330	hypothetical protein ENH_00003330	HG723042.1:75616-76456	24.8581	0.413178	60.1632	0.000129757	0.000454916
ENH_00036630	hypothetical protein ENH_00036630	HG723088.1:9120-9246	114.292	1e-05	11429200	1.11e-22	1.37e-21
ENH_00004240	oxidoreductase, putative	HG723130.1:44640-48442	19.671	0.391638	50.2275	0.00103067	0.00318036
ENH_00014620	Thioredoxin, related	HG723412.1:17134-18427	23.0238	0.718275	32.0543	0.00012715	0.0004462
ENH_00017920	hypothetical protein, conserved	HG723519.1:63316-64955	34.9438	0.909592	38.417	9.92e-07	4.47e-06
ENH_00017990	hypothetical protein, conserved	HG722465.1:13840-24174	27.0453	0.899919	30.053	2.47e-05	9.54e-05
ENH_00018010	hypothetical protein, conserved	HG722465.1:32109-32415	21.4741	1e-05	2147410	0.000352186	0.00116531
ENH_00029520	hypothetical protein, conserved	HG723991.1:9984-11325	16.5126	0.454965	36.2942	0.00289947	0.00830419
ENH_00029420	hypothetical protein ENH_00029420, partial	HG723994.1:148-250	552.492	1e-05	55249200	4.28e-113	3.49e-111
ENH_00035510	hypothetical protein, conserved	HG724381.1:29621-31962	16.6836	0.544254	30.6541	0.00289947	0.00830419
ENH_00038130	hypothetical protein, conserved	HG724488.1:58415-59555	15.6178	0.216629	72.0947	0.00482007	0.0132668
ENH_00038270	hypothetical protein, conserved	HG724488.1:129391-129568	41.2764	1e-05	4127640	3.92e-08	2.01e-07
ENH_00039530	hypothetical protein, conserved	HG724583.1:128193-131198	24.4085	0.914743	26.6835	0.000129757	0.000454916
ENH_00018950	SAG family member	HG722498.1:52074-52197	69.542	1e-05	6954200	1.38e-13	1.06e-12
ENH_00047600	hypothetical protein ENH_00047600	HG725376.1:318-1137	13.0436	0.995459	13.1031	0.0137809	0.0348161
ENH_00048890	hypothetical protein, conserved	HG725422.1:155138-156715	16.4581	0.549934	29.9274	0.00289947	0.00830419
ENH_00050400	hypothetical protein, conserved	HG725520.1:51400-52212	34.7589	1e-05	3475890	9.92e-07	4.47e-06
ENH_00050460	ubiquitin, putative	HG725520.1:84551-85575	13.4758	1e-05	1347580	0.0137809	0.0348161
ENH_00053840	hypothetical protein, conserved	HG725556.1:17322-17586	15.9707	0.556122	28.718	0.00482007	0.0132668
ENH_00062380	high molecular mass nuclear antigen, putative	HG725638.1:74246-76685	54.645	0.665444	82.1181	9.86e-11	6.3e-10
ENH_00063060	hypothetical protein, conserved	HG725653.1:9949-10573	15.7243	0.159624	98.5084	0.00482007	0.0132668
ENH_00022170	LOW QUALITY PROTEIN: hypothetical protein, conserved	HG722541.1:53523-55025	14.382	0.242177	59.3863	0.00810847	0.0213358
ENH_00066680	hypothetical protein, conserved	HG725698.1:6649-7553	19.419	0.644997	30.1071	0.00103067	0.00318036
ENH_00068140	endonuclease V, putative	HG725707.1:127509-130714	16.6737	0.864523	19.2866	0.00289947	0.00830419
ENH_00072800	duplicated carbonic anhydrase, putative	HG725765.1:46882-48604	19.0783	0.375532	50.8034	0.00103067	0.00318036
ENH_00075140	hypothetical protein, conserved	HG725812.1:57516-60107	22.5375	0.685222	32.8908	0.000210221	0.000718999
ENH_00074800	armadillo/beta-catenin-like repeat-containing protein, putative	HG725813.1:10074-12477	40.7985	0.921753	44.2619	6.6e-08	3.34e-07
ENH_00000330	hypothetical protein	HG722312.1:30450-32682	49.8198	0.309628	160.902	1.57e-09	9.11e-09
ENH_00079950	hypothetical protein, conserved	HG725887.1:65797-66082	117.639	1e-05	11763900	1.92e-23	2.43e-22
ENH_00080730	microneme protein, putative	HG725903.1:24659-27045	60.3807	0.761094	79.3341	6.3e-12	4.4e-11
ENH_00082400	hypothetical protein, conserved	HG725929.1:15138-17562	16.1119	0.0448931	358.895	0.00289947	0.00830419
