# Supplementary material for: Comparative transcriptome analysis of second- and third-generation merozoites of Eimeria necatrix
Source: Parasit Vectors. 2017 Aug 16;10:388. doi: 10.1186/s13071-017-2325-z (PMC5559809; doi:10.1186/s13071-017-2325-z)
Supplement: Supplementary file 6 — Information on differentially expressed mRNA transcripts coding for SAG proteins, CMGC, ApiAP2 and DEAD BOX. (XLSX 36 kb) [file 13071_2017_2325_MOESM6_ESM.xlsx]

## Sheet: MZ3_VS_MZ2_differential
Gene ID	Description	Locus	MZ-3 FPKM	MZ-2 FPKM	Fold change-MZ-3/MZ-2	p-value	FDR	Up/Down Regulated
ENH_00018950	SAG family member	HG722498.1:52074-52197	69.542	1e-05	6954200	1.38e-13	1.06e-12	UP
ENH_00010290	SAG family member	HG722370.1:195543-197200	26.1755	0.914814	28.6129	4.23e-05	0.000158317	UP
ENH_00013840	SAG family member	HG722442.1:23739-24896	29.274	1.44432	20.2684	7.02e-05	0.000255748	UP
ENH_00010310	SAG family member	HG722370.1:202477-202684	40.4546	1.59007	25.442	6.97e-07	3.19e-06	UP
ENH_00078370	SAG family member	HG725864.1:4597-6211	18.1426	1.66373	10.9048	0.00600167	0.0162596	UP
ENH_00081600	SAG family member	HG725926.1:13465-14639	21.9303	1.90333	11.5221	0.0023744	0.00691251	UP
ENH_00034490	SAG family member	HG724315.1:692-1864	29.6827	2.92608	10.1442	0.000430727	0.0014076	UP
ENH_00045730	SAG family member	HG722839.1:3732-5307	59.7512	3.06167	19.5159	7.08e-09	3.86e-08	UP
ENH_00035350	SAG family member	HG722732.1:10450-11347	72.9619	3.3806	21.5825	2.72e-11	1.82e-10	UP
ENH_00013790	SAG family member	HG722442.1:7973-9154	46.8794	3.79576	12.3505	1.62e-06	7.18e-06	UP
ENH_00013850	SAG family member	HG722442.1:27830-28998	48.9808	3.85872	12.6935	6.2e-07	2.85e-06	UP
ENH_00078400	SAG family member	HG725864.1:14242-18196	88.1243	4.60828	19.123	3.1e-13	2.33e-12	UP
ENH_00018980	SAG family member	HG722498.1:58406-59583	25.2057	4.70393	5.35843	0.0146852	0.0366142	UP
ENH_00017630	SAG family member	HG723514.1:772-1967	55.7177	4.75196	11.7252	1.95e-07	9.42e-07	UP
ENH_00018900	SAG family member	HG722498.1:35255-36452	84.5387	5.08171	16.6359	6.19e-12	4.33e-11	UP
ENH_00018990	SAG family member	HG722498.1:60803-61967	100.748	5.95474	16.919	8.74e-15	7.13e-14	UP
ENH_00018960	SAG family member	HG722498.1:53444-54632	76.6445	6.51968	11.7559	1.16e-09	6.79e-09	UP
ENH_00045720	SAG family member	HG722839.1:630-2238	125.874	6.84177	18.3979	1.68e-18	1.71e-17	UP
ENH_00018910	SAG family member	HG722498.1:39168-40315	97.4679	6.86463	14.1986	1.76e-13	1.35e-12	UP
ENH_00013820	SAG family member	HG722442.1:18011-19167	41.9509	7.14416	5.87205	0.00112319	0.00343443	UP
ENH_00018880	SAG family member	HG722498.1:29460-30605	200.356	8.00244	25.0369	7.24e-31	1.23e-29	UP
ENH_00010170	SAG family member	HG722370.1:121547-123138	105.337	8.70286	12.1037	2.42e-13	1.83e-12	UP
ENH_00067080	SAG family member	HG722938.1:2381-3555	125.651	9.26653	13.5597	4.03e-16	3.63e-15	UP
ENH_00018810	SAG family member	HG722498.1:4640-5811	378.052	9.30365	40.6348	2.96e-64	1.16e-62	UP
ENH_00035320	SAG family member	HG722732.1:650-1800	65.2917	11.1745	5.84292	1.87e-05	7.36e-05	UP
ENH_00045740	SAG family member	HG722839.1:7536-9128	192.604	11.3298	16.9998	1.05e-26	1.52e-25	UP
ENH_00067110	SAG family member	HG722938.1:9749-10883	259.587	11.3611	22.8488	4.04e-39	8.86e-38	UP
ENH_00067090	SAG family member	HG722938.1:4851-5995	438.507	11.5428	37.9897	9.67e-74	4.48e-72	UP
ENH_00019000	SAG family member	HG722498.1:62912-64096	133.277	11.6903	11.4006	2.93e-16	2.66e-15	UP
ENH_00008650	SAG family member	HG722385.1:5540-6417	435.988	12.4545	35.0065	7.59e-72	3.39e-70	UP
ENH_00086460	Surface antigen 2, related	HG722938.1:7213-8181	181.03	12.8042	14.1383	7.03e-24	9.13e-23	UP
ENH_00018830	SAG family member	HG722498.1:9314-10443	263.949	15.4879	17.0423	1.94e-36	3.92e-35	UP
ENH_00067120	SAG family member	HG722938.1:12023-13197	189.847	15.6771	12.1098	3.84e-23	4.79e-22	UP
ENH_00010190	SAG family member	HG722370.1:132929-134861	375.17	15.9354	23.5432	2.23e-57	7.37e-56	UP
ENH_00018840	SAG family member	HG722498.1:11846-13009	113.14	16.0812	7.03554	3.29e-10	2.02e-09	UP
ENH_00018930	SAG family member	HG722498.1:44523-45669	95.252	17.9568	5.30451	3.15e-07	1.49e-06	UP
ENH_00010180	SAG family member	HG722370.1:126662-128293	152.872	18.0759	8.45723	3.48e-15	2.96e-14	UP
ENH_00018940	SAG family member	HG722498.1:48560-49738	280.423	18.9372	14.808	4.97e-37	1.03e-35	UP
ENH_00028880	SAG family member	HG722624.1:46568-47732	76.3208	20.1125	3.79469	0.000544939	0.00173571	UP
ENH_00013780	SAG family member	HG722442.1:5545-6728	165.79	26.1893	6.33045	2.95e-13	2.22e-12	UP
ENH_00008660	SAG family member	HG722385.1:7638-8813	413.216	26.3045	15.7089	6.49e-55	2.09e-53	UP
ENH_00035330	SAG family member	HG722732.1:3187-4112	694.91	27.2952	25.4591	2.96e-106	2.29e-104	UP
ENH_00008640	SAG family member	HG722385.1:2821-3994	413.036	27.374	15.0886	4.68e-54	1.45e-52	UP
ENH_00045760	SAG family member	HG722839.1:13708-15291	115.441	27.7112	4.16586	1.83e-06	8.06e-06	UP
ENH_00018850	SAG family member	HG722498.1:15721-16884	175.302	28.3289	6.1881	5.84e-14	4.58e-13	UP
ENH_00029980	SAG family member	HG724026.1:274-1287	380.52	29.3648	12.9584	1.32e-46	3.49e-45	UP
ENH_00010160	SAG family member	HG722370.1:116409-117965	229.739	31.1411	7.37736	1.41e-20	1.6e-19	UP
ENH_00078360	SAG family member	HG725864.1:1471-3107	308.001	33.4599	9.20508	5.68e-32	9.93e-31	UP
ENH_00018920	SAG family member	HG722498.1:41551-42707	179.762	37.5919	4.78193	4.44e-11	2.91e-10	UP
ENH_00010150	SAG family member	HG722370.1:111271-112408	319.24	39.4557	8.0911	2.41e-30	4.02e-29	UP
ENH_00013800	SAG family member	HG722442.1:12737-13905	385.898	41.2029	9.3658	1.05e-39	2.35e-38	UP
ENH_00017640	SAG family member	HG723514.1:3270-4438	300.392	43.3401	6.93104	1.78e-25	2.47e-24	UP
ENH_00078380	SAG family member	HG725864.1:8185-9712	454.6	49.7906	9.13024	2.94e-46	7.7e-45	UP
ENH_00078440	SAG family member	HG725864.1:27894-29494	365.732	54.2221	6.74507	7.04e-30	1.15e-28	UP
ENH_00078420	SAG family member	HG725864.1:21410-23013	520.392	61.1263	8.51339	3.71e-50	1.09e-48	UP
ENH_00078390	SAG family member	HG725864.1:11164-12779	963.479	70.7984	13.6088	1.32e-119	1.16e-117	UP
ENH_00043490	SAG family member	HG724999.1:805-1394	440.986	78.1784	5.64077	3.62e-30	5.95e-29	UP
ENH_00046610	SAG family member, partial	HG725297.1:1-344	683.794	82.0852	8.3303	1.27e-64	5.02e-63	UP
ENH_00078430	SAG family member	HG725864.1:24864-26433	802.111	92.6012	8.66199	5.4e-78	2.71e-76	UP
ENH_00045750	SAG family member	HG722839.1:10619-12248	1104.12	98.0371	11.2623	1.7e-124	1.57e-122	UP
ENH_00005250	SAG family member	HG723156.1:82540-84325	896.542	104.829	8.55242	2.39e-86	1.38e-84	UP
ENH_00041280	SAG family member, partial	HG724802.1:154-325	342.206	120.031	2.85098	7.27e-08	3.66e-07	UP
ENH_00035340	SAG family member	HG722732.1:5444-6597	556.384	125.769	4.42386	1.44e-28	2.23e-27	UP
ENH_00023080	SAG family member, partial	HG723705.1:23-898	1007.22	132.349	7.61033	1.05e-88	6.33e-87	UP
ENH_00018390	CMGC kinase, Dyrk family, putative	HG723532.1:219-389	1422.99	3198.3	0.444921	0	0	DOWN
ENH_00014410	CMGC kinase, GSK family TgPK3, putative	HG722451.1:30684-33267	21.928	45.4545	0.482416	1e-06	4.51e-06	DOWN
ENH_00002640	CMGC kinase, putative	HG722335.1:92715-94229	2.37618	8.50546	0.279371	0.0136939	0.0347265	DOWN
ENH_00024360	CMGC kinase, putative	HG723691.1:5306-8271	2.40104	21.4029	0.112183	3.41e-07	1.62e-06	DOWN
ENH_00033250	hypothetical protein, conserved	HG722700.1:20419-27631	19.0388	41.8079	0.455388	2.56e-06	1.11e-05	DOWN
ENH_00049200	hypothetical protein, conserved	HG722860.1:11824-13508	5.71382	27.909	0.20473	2.38e-07	1.14e-06	DOWN
ENH_00006640	hypothetical protein, conserved	HG722368.1:25806-28868	28.6701	248.041	0.115586	4.94e-72	2.23e-70	DOWN
ENH_00021140	hypothetical protein, conserved	HG723624.1:31677-37875	59.9534	132.068	0.453959	4.38e-18	4.35e-17	DOWN
ENH_00027630	hypothetical protein, conserved	HG723898.1:34208-37595	80.2649	226.086	0.355019	6.05e-37	1.25e-35	DOWN
ENH_00038140	hypothetical protein, conserved	HG724488.1:64554-70643	2.47073	8.54721	0.289069	0.0136939	0.0347265	DOWN
ENH_00064230	hypothetical protein, conserved	HG725670.1:10526-14215	19.8369	43.2094	0.459088	8.6e-07	3.89e-06	DOWN
ENH_00010640	hypothetical protein, conserved	HG723292.1:1-5086	22.7338	114.902	0.197854	8.87e-28	1.33e-26	DOWN
ENH_00016850	hypothetical protein, conserved	HG723483.1:221-1585	18.3138	81.0678	0.225907	8.4e-19	8.67e-18	DOWN
ENH_00069430	hypothetical protein, conserved	HG725738.1:1-2755	12.9414	40.2825	0.321266	1.98e-08	1.04e-07	DOWN
ENH_00072990	I WGS project CAKM00000000 data, strain SE8, contig 186, related	HG725779.1:10270-11248	2.93566	14.4951	0.202528	0.000109375	0.000390099	DOWN
ENH_00057660	selR domain-containing protein, putative	HG725596.1:9126-11430	12.1596	97.7808	0.124356	4.48e-28	6.8e-27	DOWN
ENH_00026700	hypothetical protein, conserved	HG723041.1:196481-197732	59.8703	0.645027	92.8183	1.07e-11	7.38e-11	UP
ENH_00035650	Chromosome III, complete sequence, related	HG722714.1:80299-82153	162.795	33.1802	4.90639	3.54e-10	2.16e-09	UP
ENH_00030790	DEAH-box RNA/DNA helicase, putative	HG724069.1:27061-40356	18.3111	65.0923	0.28131	1.64e-13	1.25e-12	DOWN
ENH_00025640	DEAD/DEAH box helicase, putative	HG723839.1:3225-4507	1080.12	2273.82	0.475024	2.64e-266	5.93e-264	DOWN
ENH_00061010	DEAD/DEAH box helicase, putative	HG722907.1:45526-54624	4.71099	12.5738	0.374667	0.00561628	0.0153162	DOWN
ENH_00031740	DEAD/DEAH box helicase domain-containing protein, putative	HG724129.1:35-2000	10.095	40.3789	0.250007	2.76e-09	1.57e-08	DOWN
ENH_00059130	proliferation-associated protein 2g4, putative	HG722867.1:241422-244067	221.328	444.169	0.498297	1.15e-50	3.42e-49	DOWN
